# Supplementary material for: Genetically predicted circulating levels of cytokines and the risk of oral cavity and pharyngeal cancer: a bidirectional mendelian-randomization study
Source: Front Genet. 2024 Jan 11;14:1321484. doi: 10.3389/fgene.2023.1321484 (PMC10808506; doi:10.3389/fgene.2023.1321484)
Supplement: Supplementary file 1 [file Table1.XLSX]

## Sheet: Table S1
Table S1 GAME‐ON participant summaries
	All, n (%)	Case, n (%)	Control, n (%)
	N = 11,117	N = 5,133	N = 5,984
Site
Oral		2,700 (52.6)
Oropharyngeal		2,433 (47.4)
Age (years)
≤50	2,217 (19.9)	1,071 (20.9)	1,146 (19.2)
50–<60	3,443 (31.0)	1,696 (33.0)	1,747 (29.2)
60–<70	3,348 (30.1)	1,504 (29.3)	1,844 (30.8)
≥70	2,108 (19.0)	861 (16.8)	1,247 (20.8)
Missing	1 (0.01)	1 (0.02)	0 (0.00)
Sex
Male	7,680 (69.1)	3,798 (74.0)	3,882 (64.9)
Female	3,437 (30.9)	1,335 (26.0)	2,102 (35.1)
Smoking status
Never	3,302 (29.7)	1,002 (19.5)	2,300 (38.4)
Previous	3,655 (32.9)	1,590 (31.0)	2,065 (34.5)
Current	3,300 (29.7)	2,019 (39.3)	1,281 (21.4)
Missing	860 (7.74)	522 (10.2)	338 (5.65)
Alcohol use
Never	1,825 (16.4)	767 (14.9)	1,058 (17.7)
Ever	8,422 (75.8)	4,030 (78.5)	4,392 (73.4)
Missing	870 (7.83)	336 (6.55)	534 (8.92)
Geographic region
Europe	5,251 (47.2)	2,323 (45.3)	2,928 (48.9)
North America	4,583 (41.2)	2,254 (43.9)	2,329 (38.9)
South America	1,283 (11.5)	556 (10.8)	727 (12.1)

## Sheet: Table S2
Table S1 Details of circulating Cytokines (P<5E-6) predicting SNPs with ocpc
Cytokines(exposure)	SNP	effect_allele.exposure	other_allele.exposure	effect_allele.outcome	other_allele.outcome	beta.exposure	beta.outcome	eaf.exposure	eaf.outcome	se.outcome	pval.outcome	outcome	se.exposure	pval.exposure	samplesize.exposure	exposure	id.exposure	R2	F
bNGF, beta nerve growth factor	rs28637706	T	G	T	G	-0.1554	0.103	0.314	0.604	0.057	0.0698281	ocpc	0.0261	2.717e-09	3570	B_NGF	O6wKvR	0.00983244	35.4305
bNGF, beta nerve growth factor	rs71641308	T	C	T	C	0.1969	0.073	0.0995	0.948	0.125	0.565795	ocpc	0.0429	4.424e-06	3570	B_NGF	O6wKvR	0.00586615	21.0539
bNGF, beta nerve growth factor	rs73472576	T	C	T	C	-0.1146	0.024	0.457	0.583	0.055	0.665649	ocpc	0.0251	4.813e-06	3570	B_NGF	O6wKvR	0.0058053	20.8343
CTACK, cutaneous T-cell attracting chemokine	rs10854859	A	G	A	G	-0.1498	-0.002	0.2464	0.765	0.065	0.97901	ocpc	0.0293	3.049e-07	3670	CTACK	tWGisG	0.00707196	26.1247
CTACK, cutaneous T-cell attracting chemokine	rs116303454	A	G	A	G	0.3754	0.094	0.0218	0.974	0.163	0.563101	ocpc	0.081	3.579e-06	3670	CTACK	tWGisG	0.00581859	21.4675
CTACK, cutaneous T-cell attracting chemokine	rs116871507	A	T	A	T	-0.2086	0.45	0.0791	0.02	0.18	0.0124388	ocpc	0.0448	3.16e-06	3670	CTACK	tWGisG	0.00587284	21.6688
CTACK, cutaneous T-cell attracting chemokine	rs116943377	A	G	A	G	0.2878	0.108	0.0394	0.969	0.159	0.499456	ocpc	0.0611	2.496e-06	3670	CTACK	tWGisG	0.00600918	22.1749
CTACK, cutaneous T-cell attracting chemokine	rs117932939	T	C	T	C	0.1969	-0.191	0.09	0.92	0.094	0.0417254	ocpc	0.0422	3.089e-06	3670	CTACK	tWGisG	0.00589701	21.7585
CTACK, cutaneous T-cell attracting chemokine	rs184329319	T	G	T	G	-0.3069	0.569	0.035	0.983	0.253	0.0244935	ocpc	0.0648	2.173e-06	3670	CTACK	tWGisG	0.00607479	22.4185
CTACK, cutaneous T-cell attracting chemokine	rs55764737	T	C	T	C	0.5424	-0.026	0.9846	0.04	0.139	0.849884	ocpc	0.0967	2.012e-08	3670	CTACK	tWGisG	0.00849989	31.4449
CTACK, cutaneous T-cell attracting chemokine	rs57338032	A	G	A	G	0.1443	0.051	0.8287	0.154	0.069	0.466645	ocpc	0.0316	4.831e-06	3670	CTACK	tWGisG	0.00564978	20.8412
CTACK, cutaneous T-cell attracting chemokine	rs57789542	T	C	T	C	-0.7687	0.319	0.9951	0.016	0.192	0.0970197	ocpc	0.1659	3.575e-06	3670	CTACK	tWGisG	0.00581596	21.4578
CTACK, cutaneous T-cell attracting chemokine	rs60247384	T	C	T	C	0.1128	0.045	0.3512	0.72	0.057	0.429247	ocpc	0.0245	4.302e-06	3670	CTACK	tWGisG	0.00574273	21.186
CTACK, cutaneous T-cell attracting chemokine	rs76395525	A	G	A	G	0.5193	0.039	0.0118	0.983	0.202	0.848696	ocpc	0.1081	1.553e-06	3670	CTACK	tWGisG	0.0062488	23.0647
Eotaxin	rs11087905	A	C	A	C	0.0954	0.048	0.3778	0.654	0.064	0.456318	ocpc	0.0188	4.07e-07	8197	EOTAXIN	IqP0mU	0.00313158	25.7439
Eotaxin	rs112347425	T	C	T	C	0.1595	0.012	0.0978	0.902	0.09	0.89474	ocpc	0.0276	7.771e-09	8197	EOTAXIN	IqP0mU	0.00405772	33.3885
Eotaxin	rs11920996	T	C	T	C	0.2979	0.079	0.0512	0.953	0.14	0.57321	ocpc	0.0377	2.919e-15	8197	EOTAXIN	IqP0mU	0.00755976	62.4241
Eotaxin	rs147287945	A	G	A	G	-0.1512	0.031	0.0741	0.923	0.105	0.766561	ocpc	0.0313	1.356e-06	8197	EOTAXIN	IqP0mU	0.00283874	23.3297
Eotaxin	rs1677588	T	G	T	G	0.1181	-0.141	0.886	0.136	0.078	0.0684353	ocpc	0.025	2.223e-06	8197	EOTAXIN	IqP0mU	0.00271509	22.3107
Eotaxin	rs2024050	A	G	A	G	0.164	0.166	0.0739	0.887	0.086	0.0537849	ocpc	0.0302	5.467e-08	8197	EOTAXIN	IqP0mU	0.00358475	29.4827
Eotaxin	rs2040143	A	G	A	G	-0.0858	0.002	0.7234	0.261	0.059	0.97771	ocpc	0.0178	1.333e-06	8197	EOTAXIN	IqP0mU	0.00282651	23.2289
Eotaxin	rs2229593	T	C	T	C	0.3647	0.445	0.0387	0.968	0.171	0.00917276	ocpc	0.0406	2.838e-19	8197	EOTAXIN	IqP0mU	0.00974788	80.6703
Eotaxin	rs2249581	T	C	T	C	-0.0899	0.02	0.748	0.26	0.058	0.72748	ocpc	0.018	5.912e-07	8197	EOTAXIN	IqP0mU	0.00303389	24.9384
Eotaxin	rs5754733	A	C	A	C	-0.105	0.003	0.8306	0.228	0.062	0.962949	ocpc	0.0213	8.196e-07	8197	EOTAXIN	IqP0mU	0.00295583	24.2948
Eotaxin	rs57723662	C	G	C	G	-0.0982	-0.052	0.1657	0.197	0.066	0.426706	ocpc	0.0213	3.878e-06	8197	EOTAXIN	IqP0mU	0.00258633	21.2499
Eotaxin	rs60075014	T	C	T	C	-0.1688	0.006	0.0604	0.915	0.097	0.947877	ocpc	0.0356	2.078e-06	8197	EOTAXIN	IqP0mU	0.00273527	22.477
Eotaxin	rs7231030	A	C	A	C	0.0903	0.093	0.7919	0.285	0.056	0.0980257	ocpc	0.0193	2.709e-06	8197	EOTAXIN	IqP0mU	0.00266347	21.8854
Eotaxin	rs73072941	A	T	A	T	-0.1281	0.112	0.1095	0.117	0.086	0.197576	ocpc	0.0263	1.113e-06	8197	EOTAXIN	IqP0mU	0.00288587	23.7181
Eotaxin	rs745331	A	G	A	G	-0.0821	0.081	0.6825	0.294	0.059	0.170006	ocpc	0.0176	3.036e-06	8197	EOTAXIN	IqP0mU	0.00264761	21.7548
Eotaxin	rs75426604	A	C	A	C	-0.1371	-0.011	0.0876	0.866	0.077	0.883587	ocpc	0.0291	2.397e-06	8197	EOTAXIN	IqP0mU	0.0027006	22.1913
Eotaxin	rs9317045	A	C	A	C	0.1172	-0.093	0.8615	0.171	0.07	0.179022	ocpc	0.0236	6.954e-07	8197	EOTAXIN	IqP0mU	0.00299966	24.6561
FGFBasic, basicfibroblast growth factor	rs13412535	A	G	A	G	-0.1129	0.016	0.1856	0.765	0.066	0.806508	ocpc	0.0224	4.763e-07	7609	FGF_BASIC	zhyrfJ	0.00332749	25.3967
FGFBasic, basicfibroblast growth factor	rs17094040	T	C	T	C	0.1051	-0.085	0.1522	0.897	0.087	0.329658	ocpc	0.0229	4.308e-06	7609	FGF_BASIC	zhyrfJ	0.00276062	21.0582
FGFBasic, basicfibroblast growth factor	rs2849358	A	G	A	G	0.0911	0.059	0.2551	0.706	0.059	0.320857	ocpc	0.0193	2.321e-06	7609	FGF_BASIC	zhyrfJ	0.00291961	22.2745
FGFBasic, basicfibroblast growth factor	rs76253061	T	C	T	C	-0.4811	0.08	0.9925	0.014	0.237	0.736616	ocpc	0.1041	3.807e-06	7609	FGF_BASIC	zhyrfJ	0.00279914	21.3528
FGFBasic, basicfibroblast growth factor	rs78873483	A	G	A	G	0.1286	-0.129	0.1025	0.906	0.084	0.1238	ocpc	0.0282	4.98e-06	7609	FGF_BASIC	zhyrfJ	0.00272565	20.7907
GCSF, granulocyte colony-stimulating factor	rs10939033	A	G	A	G	-0.0775	0.012	0.6038	0.391	0.051	0.820129	ocpc	0.0163	2.074e-06	7948	G_CSF	aHcElj	0.0028362	22.6005
GCSF, granulocyte colony-stimulating factor	rs117261691	T	C	T	C	0.1318	-0.103	0.0894	0.977	0.195	0.598649	ocpc	0.0288	4.669e-06	7948	G_CSF	aHcElj	0.00262812	20.9381
GCSF, granulocyte colony-stimulating factor	rs586802	A	G	A	G	0.0882	-0.061	0.758	0.262	0.061	0.318515	ocpc	0.0187	2.398e-06	7948	G_CSF	aHcElj	0.00279114	22.2405
GCSF, granulocyte colony-stimulating factor	rs6740648	T	C	T	C	0.0818	0.028	0.6752	0.271	0.057	0.623349	ocpc	0.0172	1.9e-06	7948	G_CSF	aHcElj	0.00283764	22.6121
GCSF, granulocyte colony-stimulating factor	rs74148555	T	C	T	C	-0.3771	0.14	0.0144	0.964	0.172	0.414308	ocpc	0.0753	5.591e-07	7948	G_CSF	aHcElj	0.00314555	25.0734
GCSF, granulocyte colony-stimulating factor	rs76287671	T	C	T	C	0.0894	0.11	0.2333	0.816	0.071	0.122389	ocpc	0.0189	2.191e-06	7948	G_CSF	aHcElj	0.0028072	22.3688
GCSF, granulocyte colony-stimulating factor	rs77318030	T	C	T	C	-0.2031	-0.082	0.9563	0.058	0.114	0.471486	ocpc	0.0427	2.017e-06	7948	G_CSF	aHcElj	0.00283839	22.618
GCSF, granulocyte colony-stimulating factor	rs78523761	A	G	A	G	0.5374	-0.092	0.0077	0.986	0.245	0.707314	ocpc	0.1139	2.389e-06	6404	G_CSF	aHcElj	0.00346409	22.2542
GROa, growth-regulated oncogene-a	rs115214168	T	C	T	C	0.4528	0.201	0.0242	0.971	0.184	0.27576	ocpc	0.0828	4.479e-08	3544	GROA	tNbdC4	0.00836776	29.8887
GROa, growth-regulated oncogene-a	rs1361829	A	G	A	G	-0.1106	-0.031	0.4293	0.607	0.052	0.553348	ocpc	0.0241	4.576e-06	3544	GROA	tNbdC4	0.00590757	21.049
GROa, growth-regulated oncogene-a	rs140734053	A	G	A	G	0.7333	-0.218	0.0066	0.98	0.193	0.260435	ocpc	0.1545	2.069e-06	3544	GROA	tNbdC4	0.00631627	22.5144
GROa, growth-regulated oncogene-a	rs150194856	T	C	T	C	-0.4223	0.079	0.0177	0.963	0.144	0.581796	ocpc	0.0914	3.857e-06	3544	GROA	tNbdC4	0.00598753	21.3356
GROa, growth-regulated oncogene-a	rs17171245	T	G	T	G	0.2446	0.04	0.0536	0.916	0.094	0.670669	ocpc	0.053	3.932e-06	3544	GROA	tNbdC4	0.005974	21.2871
GROa, growth-regulated oncogene-a	rs188345231	T	C	T	C	0.6177	-0.14	0.0102	0.983	0.212	0.51001	ocpc	0.1322	2.968e-06	3544	GROA	tNbdC4	0.00612254	21.8196
GROa, growth-regulated oncogene-a	rs3026943	A	C	A	C	-0.1246	0.024	0.3311	0.581	0.052	0.652439	ocpc	0.0256	1.084e-06	3544	GROA	tNbdC4	0.00664002	23.6761
GROa, growth-regulated oncogene-a	rs62024303	A	G	A	G	-0.3013	-0.208	0.9617	0.035	0.185	0.261746	ocpc	0.066	4.908e-06	3544	GROA	tNbdC4	0.00584615	20.8288
GROa, growth-regulated oncogene-a	rs76215157	C	G	C	G	-0.7398	0.356	0.0074	0.011	0.265	0.18034	ocpc	0.1564	2.226e-06	3544	GROA	tNbdC4	0.00627376	22.362
GROa, growth-regulated oncogene-a	rs76390238	C	G	C	G	0.6223	-0.174	0.0095	0.016	0.203	0.392492	ocpc	0.1352	4.141e-06	3544	GROA	tNbdC4	0.00594243	21.1739
HGF, hepatocyte growth factor	rs11060254	A	G	A	G	-0.0765	-0.013	0.3306	0.668	0.054	0.81235	ocpc	0.0166	3.974e-06	8336	HGF	MNvezG	0.00254123	21.2326
HGF, hepatocyte growth factor	rs11129909	T	C	T	C	-0.0738	-0.026	0.623	0.398	0.052	0.62328	ocpc	0.0161	4.457e-06	8336	HGF	MNvezG	0.00251426	21.0066
HGF, hepatocyte growth factor	rs13412535	A	G	A	G	-0.1043	0.016	0.1892	0.765	0.066	0.806508	ocpc	0.0213	9.671e-07	8336	HGF	MNvezG	0.00286817	23.9721
HGF, hepatocyte growth factor	rs2003620	T	C	T	C	0.2277	0.04	0.027	0.943	0.11	0.715366	ocpc	0.0487	2.978e-06	8336	HGF	MNvezG	0.00261561	21.8557
HGF, hepatocyte growth factor	rs362307	T	C	T	C	0.1511	-0.11	0.0646	0.933	0.104	0.291237	ocpc	0.0328	4.21e-06	8336	HGF	MNvezG	0.00253933	21.2167
HGF, hepatocyte growth factor	rs4245058	T	C	T	C	-0.1552	-0.069	0.0619	0.922	0.106	0.508952	ocpc	0.0331	2.683e-06	8336	HGF	MNvezG	0.00263042	21.9798
HGF, hepatocyte growth factor	rs5745687	T	C	T	C	-0.3008	-0.128	0.0375	0.939	0.113	0.257294	ocpc	0.0404	9.922e-14	8336	HGF	MNvezG	0.00660627	55.4228
HGF, hepatocyte growth factor	rs80051150	T	C	T	C	0.198	0.03	0.9595	0.026	0.201	0.882735	ocpc	0.0413	1.684e-06	8336	HGF	MNvezG	0.00274965	22.9787
IFNg, interferon gamma	rs113399544	A	G	A	G	-0.0849	0.124	0.2768	0.742	0.063	0.0465115	ocpc	0.0183	3.323e-06	7745	IFN_G	UBXmwu	0.00277132	21.518
IFNg, interferon gamma	rs113600793	A	C	A	C	0.1871	-0.041	0.0631	0.951	0.166	0.803552	ocpc	0.0371	4.426e-07	7745	IFN_G	UBXmwu	0.00327306	25.4266
IFNg, interferon gamma	rs115729819	A	G	A	G	0.2511	-0.844	0.9716	0.016	0.308	0.00604491	ocpc	0.0514	1.045e-06	7745	IFN_G	UBXmwu	0.00307192	23.8592
IFNg, interferon gamma	rs117046255	T	C	T	C	-0.0968	0.127	0.1922	0.878	0.082	0.12037	ocpc	0.0207	2.787e-06	7745	IFN_G	UBXmwu	0.00281556	21.8624
IFNg, interferon gamma	rs12420286	T	C	T	C	0.2357	0.102	0.9699	0.033	0.147	0.487079	ocpc	0.05	2.452e-06	7745	IFN_G	UBXmwu	0.00286097	22.2161
IFNg, interferon gamma	rs147378920	A	G	A	G	-0.384	0.631	0.9871	0.011	0.235	0.00714398	ocpc	0.0751	3.195e-07	7745	IFN_G	UBXmwu	0.00336432	26.1379
IFNg, interferon gamma	rs1867282	T	C	T	C	0.0781	-0.022	0.4154	0.705	0.056	0.692029	ocpc	0.0166	2.478e-06	7745	IFN_G	UBXmwu	0.00284987	22.1296
IFNg, interferon gamma	rs2073438	A	G	A	G	0.092	-0.065	0.2506	0.729	0.057	0.2517	ocpc	0.0188	9.551e-07	7745	IFN_G	UBXmwu	0.00308246	23.9413
IFNg, interferon gamma	rs7088799	T	G	T	G	-0.0805	-0.146	0.6182	0.437	0.052	0.00521363	ocpc	0.0166	1.274e-06	7745	IFN_G	UBXmwu	0.00302717	23.5106
IFNg, interferon gamma	rs73479333	C	G	C	G	-0.1123	0.01	0.1354	0.104	0.084	0.907409	ocpc	0.024	2.816e-06	7745	IFN_G	UBXmwu	0.00281896	21.8889
IFNg, interferon gamma	rs74148555	T	C	T	C	-0.3771	0.14	0.0144	0.964	0.172	0.414308	ocpc	0.077	9.858e-07	7745	IFN_G	UBXmwu	0.00308722	23.9784
IL10	rs10457128	A	G	A	G	-0.0854	0.061	0.639	0.384	0.054	0.262818	ocpc	0.0172	6.956e-07	7724	IL_10	YAcixp	0.00318151	24.646
IL10	rs10493718	A	C	A	C	-0.1081	-0.076	0.1603	0.739	0.057	0.180342	ocpc	0.0222	1.068e-06	7724	IL_10	YAcixp	0.00306036	23.7046
IL10	rs13412535	A	G	A	G	-0.1347	0.016	0.1856	0.765	0.066	0.806508	ocpc	0.0224	1.798e-09	7724	IL_10	YAcixp	0.00465981	36.1515
IL10	rs1530455	T	C	T	C	0.082	0.093	0.3523	0.596	0.054	0.0819313	ocpc	0.0174	2.527e-06	7724	IL_10	YAcixp	0.00286708	22.2033
IL10	rs2086656	T	C	T	C	-0.08	0.031	0.6621	0.29	0.056	0.573381	ocpc	0.017	2.589e-06	7724	IL_10	YAcixp	0.00285888	22.1396
IL10	rs3002131	C	G	C	G	0.1191	-0.142	0.1195	0.118	0.084	0.0942302	ocpc	0.026	4.592e-06	7724	IL_10	YAcixp	0.0027093	20.978
IL10	rs3025021	T	C	T	C	0.0913	-0.065	0.3459	0.65	0.058	0.264371	ocpc	0.0194	2.609e-06	7724	IL_10	YAcixp	0.00285925	22.1424
IL10	rs339203	T	C	T	C	0.0954	-0.094	0.8359	0.647	0.076	0.211785	ocpc	0.0203	2.754e-06	5708	IL_10	YAcixp	0.00385428	22.0776
IL10	rs383684	A	G	A	G	0.092	0.074	0.7555	0.888	0.083	0.370896	ocpc	0.0197	3.168e-06	7724	IL_10	YAcixp	0.00281564	21.8037
IL10	rs4741748	A	G	A	G	-0.0788	0.03	0.6081	0.439	0.051	0.562999	ocpc	0.0169	3.202e-06	7724	IL_10	YAcixp	0.00280683	21.7353
IL10	rs6054847	T	C	T	C	0.0971	0.013	0.8091	0.235	0.061	0.833902	ocpc	0.0207	2.752e-06	7724	IL_10	YAcixp	0.00284067	21.9981
IL10	rs6680918	T	C	T	C	-0.1202	-0.09	0.8791	0.089	0.095	0.343622	ocpc	0.025	1.591e-06	7724	IL_10	YAcixp	0.00298393	23.1109
IL10	rs7088799	T	G	T	G	-0.0815	-0.146	0.6191	0.437	0.052	0.00521363	ocpc	0.0166	9.352e-07	7724	IL_10	YAcixp	0.00311103	24.0983
IL10	rs73192842	A	G	A	G	0.0949	-0.174	0.1911	0.79	0.063	0.0055941	ocpc	0.0206	4.031e-06	7724	IL_10	YAcixp	0.00274009	21.2171
IL10	rs7747448	A	G	A	G	-0.1061	-0.002	0.2594	0.723	0.065	0.97901	ocpc	0.0189	1.998e-08	7724	IL_10	YAcixp	0.00406347	31.5061
IL10	rs9472173	T	C	T	C	-0.2004	0.131	0.4627	0.515	0.063	0.0364653	ocpc	0.0174	1.256e-30	7724	IL_10	YAcixp	0.0168834	132.613
IL13	rs10995604	A	G	A	G	-0.1571	0.106	0.8587	0.171	0.067	0.110627	ocpc	0.0343	4.482e-06	3596	IL_13	cjV9c0	0.00579987	20.9663
IL13	rs117795020	A	G	A	G	-0.3584	0.065	0.0304	0.984	0.254	0.797069	ocpc	0.0716	5.479e-07	3596	IL_13	cjV9c0	0.0069195	25.042
IL13	rs139083458	T	C	T	C	0.9995	-0.241	0.0034	0.983	0.199	0.22441	ocpc	0.211	2.165e-06	3596	IL_13	cjV9c0	0.00620125	22.4264
IL13	rs76339001	A	T	A	T	-0.4375	-0.338	0.9767	0.977	0.195	0.0837587	ocpc	0.0886	7.915e-07	3596	IL_13	cjV9c0	0.00673495	24.3695
IL13	rs77955971	A	C	A	C	0.4408	0.142	0.0247	0.977	0.201	0.48068	ocpc	0.0868	3.756e-07	3596	IL_13	cjV9c0	0.00712066	25.7752
IL16	rs117217798	T	C	T	C	-0.2064	0.048	0.0889	0.944	0.118	0.68683	ocpc	0.044	2.772e-06	3521	IL_16	z0OxUb	0.00621073	21.9921
IL16	rs12577604	T	C	T	C	0.4335	-0.293	0.9818	0.016	0.231	0.204386	ocpc	0.0941	4.083e-06	3521	IL_16	z0OxUb	0.00599133	21.2106
IL16	rs142332135	A	G	A	G	-0.7646	-0.151	0.0164	0.981	0.265	0.568904	ocpc	0.1082	1.581e-12	3521	IL_16	z0OxUb	0.013984	49.9077
IL16	rs35834666	T	C	T	C	-0.1729	0.12	0.8596	0.121	0.079	0.12462	ocpc	0.0348	6.57e-07	3521	IL_16	z0OxUb	0.00696196	24.6709
IL16	rs4778640	A	G	A	G	0.7189	-0.046	0.9848	0.031	0.152	0.759446	ocpc	0.0983	2.552e-13	3521	IL_16	z0OxUb	0.0149629	53.4544
IL16	rs4976691	C	G	C	G	0.1254	-0.029	0.3268	0.345	0.057	0.615507	ocpc	0.026	1.473e-06	3521	IL_16	z0OxUb	0.0065633	23.2489
IL16	rs7097884	T	C	T	C	-0.1193	-0.003	0.5647	0.485	0.054	0.959449	ocpc	0.0243	8.809e-07	3521	IL_16	z0OxUb	0.00679891	24.0892
IL16	rs78042619	A	G	A	G	0.55	-0.099	0.9883	0.044	0.127	0.438423	ocpc	0.1158	2.023e-06	3521	IL_16	z0OxUb	0.00636603	22.5456
IL17	rs11985957	A	G	A	G	0.1511	0.073	0.0642	0.915	0.095	0.444765	ocpc	0.0329	4.363e-06	7804	IL_17	fL9FED	0.00269555	21.0875
IL17	rs17282552	T	C	T	C	-0.2026	-0.062	0.952	0.023	0.185	0.739777	ocpc	0.0403	4.876e-07	7804	IL_17	fL9FED	0.0032281	25.2672
IL17	rs3792369	A	G	A	G	0.0941	0.077	0.376	0.587	0.052	0.140226	ocpc	0.0166	1.46e-08	7804	IL_17	fL9FED	0.00410073	32.1256
IL17	rs61990749	C	G	C	G	0.1124	0.087	0.1533	0.106	0.086	0.310225	ocpc	0.0226	6.569e-07	7804	IL_17	fL9FED	0.00315954	24.7289
IL17	rs78296352	T	G	T	G	0.2949	-0.22	0.0186	0.965	0.151	0.145586	ocpc	0.0645	4.809e-06	7804	IL_17	fL9FED	0.00267147	20.8987
IL17	rs9519328	A	G	A	G	0.5256	-0.292	0.9845	0.02	0.227	0.198446	ocpc	0.1101	1.79e-06	3556	IL_17	fL9FED	0.00636795	22.7767
IL18	rs10409850	A	G	A	G	0.1791	0.069	0.8704	0.109	0.082	0.399561	ocpc	0.0347	2.44e-07	3675	IL_18	XThVVD	0.00719678	26.6254
IL18	rs11214093	T	C	T	C	0.1143	0.083	0.4718	0.558	0.058	0.15477	ocpc	0.0238	1.544e-06	3675	IL_18	XThVVD	0.00623683	23.0517
IL18	rs117266781	T	C	T	C	0.7051	-0.117	0.0073	0.988	0.234	0.617504	ocpc	0.1436	9.176e-07	3675	IL_18	XThVVD	0.00651771	24.0966
IL18	rs117371668	T	G	T	G	0.3712	0.2	0.0254	0.955	0.15	0.183274	ocpc	0.0799	3.357e-06	3675	IL_18	XThVVD	0.00583878	21.5718
IL18	rs4952239	A	T	A	T	-0.1156	-0.048	0.3555	0.331	0.054	0.375786	ocpc	0.0242	1.809e-06	3675	IL_18	XThVVD	0.00617077	22.806
IL18	rs58701153	A	T	A	T	-0.1265	0.041	0.6586	0.683	0.055	0.458606	ocpc	0.0242	1.807e-07	3675	IL_18	XThVVD	0.00738033	27.3095
IL18	rs62312914	T	C	T	C	-0.1265	-0.024	0.3726	0.656	0.055	0.663317	ocpc	0.025	4.215e-07	3675	IL_18	XThVVD	0.00691876	25.5897
IL18	rs764078	A	T	A	T	0.1283	-0.025	0.2239	0.268	0.058	0.661523	ocpc	0.0278	4.075e-06	3675	IL_18	XThVVD	0.00576231	21.2876
IL18	rs78623212	T	C	T	C	0.8322	-0.189	0.0053	0.976	0.163	0.2483	ocpc	0.1676	6.82e-07	3675	IL_18	XThVVD	0.00666417	24.6417
IL18	rs78716465	A	G	A	G	0.3173	-0.174	0.033	0.963	0.154	0.259646	ocpc	0.0679	2.981e-06	3675	IL_18	XThVVD	0.00590704	21.8255
IL1b, interleukin	rs115242021	A	C	A	C	0.2795	-0.116	0.0601	0.923	0.127	0.364267	ocpc	0.0553	4.252e-07	3348	IL_1B	RM0r4Q	0.00757228	25.5302
IL1b, interleukin	rs143319329	T	C	T	C	0.4357	-0.042	0.0209	0.974	0.166	0.799276	ocpc	0.093	2.835e-06	3348	IL_1B	RM0r4Q	0.00651307	21.9356
IL1b, interleukin	rs4786740	A	C	A	C	0.1264	0.021	0.3913	0.569	0.056	0.701077	ocpc	0.0265	1.82e-06	3348	IL_1B	RM0r4Q	0.00674956	22.7375
IL1b, interleukin	rs61335305	A	C	A	C	0.4333	-0.459	0.0189	0.985	0.186	0.0135419	ocpc	0.0928	3.015e-06	3348	IL_1B	RM0r4Q	0.0064696	21.7882
IL1ra	rs117181659	A	G	A	G	-0.2204	-0.012	0.064	0.958	0.136	0.927658	ocpc	0.0478	3.92e-06	3677	IL_1RA	mzLJxx	0.0057487	21.2486
IL1ra	rs11869294	C	G	C	G	-0.2286	0.089	0.9205	0.967	0.145	0.5376	ocpc	0.047	1.128e-06	3677	IL_1RA	mzLJxx	0.00639261	23.644
IL1ra	rs13343438	A	G	A	G	0.2771	0.068	0.0434	0.94	0.111	0.534944	ocpc	0.0607	4.973e-06	3677	IL_1RA	mzLJxx	0.0056357	20.8286
IL1ra	rs35590641	C	G	C	G	-0.1167	0.063	0.3321	0.36	0.053	0.239765	ocpc	0.025	3.041e-06	3677	IL_1RA	mzLJxx	0.00589118	21.7784
IL1ra	rs61335305	A	C	A	C	0.4315	-0.459	0.0182	0.985	0.186	0.0135419	ocpc	0.0904	1.812e-06	3677	IL_1RA	mzLJxx	0.00615812	22.7713
IL1ra	rs6699436	A	G	A	G	-0.1858	0.015	0.0995	0.87	0.077	0.849148	ocpc	0.0404	4.365e-06	3677	IL_1RA	mzLJxx	0.00571932	21.1394
IL1ra	rs9985296	T	C	T	C	0.1053	-0.002	0.4758	0.606	0.051	0.964939	ocpc	0.0231	4.952e-06	3677	IL_1RA	mzLJxx	0.00561942	20.7681
IL2	rs13412535	A	G	A	G	0.174	0.016	0.1886	0.765	0.066	0.806508	ocpc	0.0331	1.447e-07	3514	IL_2	XCQWwI	0.00780259	27.6182
IL2	rs16836080	A	G	A	G	0.1158	-0.003	0.3355	0.724	0.058	0.962063	ocpc	0.0253	4.841e-06	3514	IL_2	XCQWwI	0.00592643	20.9377
IL2	rs4479767	A	G	A	G	0.1821	0.171	0.8977	0.067	0.1	0.0878658	ocpc	0.0392	3.444e-06	3514	IL_2	XCQWwI	0.00610361	21.5675
IL2	rs4634519	A	G	A	G	-0.1249	-0.046	0.7379	0.304	0.056	0.403239	ocpc	0.0268	3.18e-06	3514	IL_2	XCQWwI	0.00614296	21.7074
IL2	rs61335305	A	C	A	C	0.4439	-0.459	0.0184	0.985	0.186	0.0135419	ocpc	0.0913	1.157e-06	3514	IL_2	XCQWwI	0.00668213	23.6255
IL2	rs62124990	T	G	T	G	-0.7013	-0.031	0.0083	0.977	0.166	0.848552	ocpc	0.149	2.502e-06	3514	IL_2	XCQWwI	0.00626476	22.1405
IL2	rs7615304	A	G	A	G	-0.1139	-0.11	0.4531	0.658	0.053	0.037653	ocpc	0.024	2.161e-06	3514	IL_2	XCQWwI	0.00636867	22.5101
IL2ra	rs11241559	T	G	T	G	-0.124	-0.011	0.2643	0.768	0.06	0.859722	ocpc	0.0264	2.75e-06	3716	IL_2RA	fcZFLu	0.00590186	22.0497
IL2ra	rs12789243	T	C	T	C	0.1263	-0.084	0.7571	0.195	0.066	0.200038	ocpc	0.0276	4.608e-06	3716	IL_2RA	fcZFLu	0.00560367	20.9293
IL2ra	rs17147986	A	C	A	C	-0.2976	-0.006	0.1402	0.854	0.074	0.93744	ocpc	0.0337	1.069e-18	3716	IL_2RA	fcZFLu	0.0205547	77.9421
IL2ra	rs17624670	A	G	A	G	-0.125	0.094	0.2531	0.803	0.067	0.1574	ocpc	0.0273	4.639e-06	3716	IL_2RA	fcZFLu	0.00561017	20.9537
IL2ra	rs34037190	A	G	A	G	0.4784	0.416	0.0217	0.968	0.2	0.0373104	ocpc	0.0935	3.134e-07	3716	IL_2RA	fcZFLu	0.00699575	26.1653
IL2ra	rs56213152	T	C	T	C	0.1269	-0.057	0.7688	0.262	0.06	0.349171	ocpc	0.0271	2.937e-06	3716	IL_2RA	fcZFLu	0.00586616	21.9155
IL4	rs116705532	T	G	T	G	-0.4675	0.054	0.9925	0.014	0.242	0.821787	ocpc	0.0978	1.727e-06	8168	IL_4	SX3S7v	0.00278969	22.8444
IL4	rs12238729	T	C	T	C	0.5271	0.183	0.0162	0.979	0.19	0.335232	ocpc	0.1096	1.505e-06	3559	IL_4	SX3S7v	0.00645689	23.1164
IL4	rs12640583	T	G	T	G	-0.1104	-0.06	0.1631	0.844	0.068	0.380638	ocpc	0.0214	2.451e-07	8168	IL_4	SX3S7v	0.00324775	26.6075
IL4	rs1867282	T	C	T	C	0.0808	-0.022	0.4148	0.705	0.056	0.692029	ocpc	0.0162	5.822e-07	8168	IL_4	SX3S7v	0.00303638	24.8706
IL4	rs2073438	A	G	A	G	0.0847	-0.065	0.2513	0.729	0.057	0.2517	ocpc	0.0183	3.725e-06	8168	IL_4	SX3S7v	0.00261584	21.417
IL4	rs2346020	A	G	A	G	0.079	0.063	0.6795	0.324	0.054	0.250603	ocpc	0.0169	2.843e-06	8168	IL_4	SX3S7v	0.00266812	21.8461
IL4	rs2708586	T	C	T	C	-0.0767	-0.073	0.3411	0.814	0.065	0.263497	ocpc	0.0166	3.588e-06	8168	IL_4	SX3S7v	0.0026069	21.3436
IL4	rs56408830	A	G	A	G	-0.1794	-0.054	0.0537	0.981	0.244	0.824523	ocpc	0.0365	9.075e-07	8168	IL_4	SX3S7v	0.00294891	24.152
IL4	rs7613691	A	G	A	G	0.1787	-0.03	0.9482	0.059	0.128	0.814563	ocpc	0.0382	2.962e-06	8168	IL_4	SX3S7v	0.00267205	21.8784
IL4	rs79597994	T	C	T	C	-0.5855	0.098	0.0049	0.973	0.173	0.571731	ocpc	0.1271	4.056e-06	8168	IL_4	SX3S7v	0.00259131	21.2157
IL4	rs9506111	A	G	A	G	-0.1446	-0.049	0.9326	0.061	0.11	0.654947	ocpc	0.0314	4.081e-06	8168	IL_4	SX3S7v	0.00258962	21.2017
IL4	rs9941733	A	G	A	G	0.1156	0.054	0.8355	0.161	0.085	0.533445	ocpc	0.0229	4.331e-07	8168	IL_4	SX3S7v	0.00311011	25.4764
IL5	rs10178043	T	G	T	G	0.2579	0.159	0.949	0.064	0.102	0.118929	ocpc	0.0553	3.126e-06	3403	IL_5	oKGBBB	0.00635073	21.7369
IL5	rs148634917	A	G	A	G	-0.517	0.141	0.986	0.018	0.195	0.470758	ocpc	0.1087	1.974e-06	3403	IL_5	oKGBBB	0.00660363	22.6082
IL5	rs28793375	T	C	T	C	0.1697	-0.141	0.1298	0.855	0.07	0.044017	ocpc	0.0362	2.746e-06	3403	IL_5	oKGBBB	0.00641636	21.963
IL5	rs73040118	T	C	T	C	0.2294	0.052	0.9285	0.089	0.099	0.604205	ocpc	0.049	2.903e-06	3403	IL_5	oKGBBB	0.00639948	21.9048
IL5	rs74811276	A	G	A	G	0.217	-0.065	0.0761	0.937	0.11	0.556964	ocpc	0.0471	4.082e-06	3403	IL_5	oKGBBB	0.00619891	21.214
IL5	rs7739450	A	G	A	G	-0.1295	0.137	0.5158	0.532	0.059	0.0191982	ocpc	0.0256	4.05e-07	3403	IL_5	oKGBBB	0.00746353	25.5743
IL5	rs9309063	T	G	T	G	-0.1119	0.097	0.4763	0.61	0.055	0.0793944	ocpc	0.0245	4.866e-06	3403	IL_5	oKGBBB	0.00609273	20.8484
IL6	rs10910395	A	T	A	T	-0.108	0.11	0.8729	0.907	0.089	0.218466	ocpc	0.0235	4.348e-06	8233	IL_6	8OMEw1	0.00255883	21.1157
IL6	rs10982193	A	G	A	G	-0.0793	-0.072	0.2822	0.783	0.06	0.232002	ocpc	0.0174	4.816e-06	8233	IL_6	8OMEw1	0.00251649	20.7655
IL6	rs113098456	A	G	A	G	-0.1553	0.119	0.0725	0.933	0.139	0.392756	ocpc	0.0339	4.641e-06	8233	IL_6	8OMEw1	0.00254261	20.9816
IL6	rs113600793	A	C	A	C	0.1736	-0.041	0.0623	0.951	0.166	0.803552	ocpc	0.0359	1.291e-06	8233	IL_6	8OMEw1	0.00283218	23.3779
IL6	rs11732981	A	C	A	C	0.0722	0.069	0.5119	0.459	0.051	0.18177	ocpc	0.0156	3.793e-06	8233	IL_6	8OMEw1	0.00259501	21.4151
IL6	rs13412535	A	G	A	G	-0.1186	0.016	0.189	0.765	0.066	0.806508	ocpc	0.0214	3.141e-08	8233	IL_6	8OMEw1	0.00371678	30.7069
IL6	rs4684700	T	C	T	C	-0.0747	0.064	0.5142	0.484	0.056	0.257041	ocpc	0.0162	3.912e-06	8233	IL_6	8OMEw1	0.00257592	21.2572
IL6	rs73273528	T	C	T	C	0.268	-0.001	0.0211	0.951	0.127	0.996742	ocpc	0.0553	1.25e-06	8233	IL_6	8OMEw1	0.00284462	23.4808
IL7	rs117509142	T	C	T	C	-0.3213	0.154	0.9569	0.046	0.137	0.258728	ocpc	0.0684	2.599e-06	3448	IL_7	9bFh5O	0.00635875	22.0525
IL7	rs11757972	T	C	T	C	0.121	-0.011	0.4776	0.426	0.059	0.849525	ocpc	0.0257	2.529e-06	3448	IL_7	9bFh5O	0.00638784	22.154
IL7	rs1374279	A	T	A	T	0.1625	-0.214	0.143	0.138	0.078	0.00560777	ocpc	0.0347	2.792e-06	3448	IL_7	9bFh5O	0.00632015	21.9177
IL7	rs142397827	A	C	A	C	0.4592	-0.016	0.0178	0.977	0.226	0.945746	ocpc	0.0994	3.822e-06	3448	IL_7	9bFh5O	0.00615154	21.3294
IL7	rs17091524	T	C	T	C	0.5092	-0.267	0.9849	0.027	0.211	0.206362	ocpc	0.1015	5.244e-07	3448	IL_7	9bFh5O	0.00724634	25.1532
IL7	rs2006957	T	C	T	C	0.2557	-0.218	0.3355	0.69	0.057	0.000136257	ocpc	0.0262	1.434e-22	3448	IL_7	9bFh5O	0.0268817	95.1934
IL7	rs218238	A	T	A	T	0.1319	-0.041	0.7729	0.788	0.061	0.499696	ocpc	0.0284	3.277e-06	3448	IL_7	9bFh5O	0.00621695	21.5576
IL7	rs28793375	T	C	T	C	0.1644	-0.141	0.1305	0.855	0.07	0.044017	ocpc	0.036	4.866e-06	3448	IL_7	9bFh5O	0.00601191	20.8423
IL7	rs62006410	T	C	T	C	-0.1492	0.051	0.245	0.758	0.068	0.45152	ocpc	0.0302	7.588e-07	3448	IL_7	9bFh5O	0.00702899	24.3934
IL7	rs7155170	A	T	A	T	-0.1236	0.054	0.2744	0.316	0.056	0.324125	ocpc	0.027	4.787e-06	3448	IL_7	9bFh5O	0.00604103	20.9439
IL7	rs77318030	T	C	T	C	-0.2966	-0.082	0.9574	0.058	0.114	0.471486	ocpc	0.0631	2.639e-06	3448	IL_7	9bFh5O	0.00636711	22.0817
IL7	rs77981494	T	C	T	C	-0.5201	-0.375	0.984	0.022	0.24	0.117641	ocpc	0.1055	8.225e-07	3448	IL_7	9bFh5O	0.00699924	24.2894
IL8	rs116726256	T	C	T	C	-0.2247	-0.103	0.9343	0.022	0.185	0.579237	ocpc	0.0489	4.261e-06	3565	IL_8	rLeNfm	0.00588795	21.103
IL8	rs12075	A	G	A	G	0.1148	0.037	0.5353	0.42	0.051	0.4662	ocpc	0.0235	9.969e-07	3565	IL_8	rLeNfm	0.00664953	23.8509
IL8	rs12912642	A	G	A	G	0.1168	-0.031	0.3302	0.636	0.057	0.580683	ocpc	0.0251	3.212e-06	3565	IL_8	rLeNfm	0.00603738	21.6419
IL8	rs2673604	A	C	A	C	-0.118	-0.086	0.6829	0.296	0.057	0.128879	ocpc	0.0254	3.289e-06	3565	IL_8	rLeNfm	0.0060175	21.5701
IL8	rs3786107	A	G	A	G	0.2463	-0.007	0.9287	0.055	0.165	0.964862	ocpc	0.0517	1.935e-06	3565	IL_8	rLeNfm	0.00632604	22.6832
IL8	rs75840288	A	C	A	C	0.5125	0.047	0.9839	0.039	0.13	0.718929	ocpc	0.1121	4.846e-06	3565	IL_8	rLeNfm	0.00582879	20.8897
IL9	rs117807175	C	G	C	G	-0.5225	0.181	0.0121	0.021	0.167	0.277677	ocpc	0.1106	2.327e-06	3673	IL_9	d7Sj4w	0.00603963	22.3062
IL9	rs1259728	A	G	A	G	-0.2381	0.063	0.0554	0.899	0.086	0.458963	ocpc	0.0507	2.599e-06	3673	IL_9	d7Sj4w	0.00596873	22.0428
IL9	rs3736858	C	G	C	G	-0.1351	-0.014	0.7976	0.84	0.07	0.844813	ocpc	0.0291	3.373e-06	3673	IL_9	d7Sj4w	0.00583395	21.5421
IL9	rs41294750	T	C	T	C	0.3442	0.074	0.0308	0.974	0.198	0.710904	ocpc	0.0736	2.916e-06	3673	IL_9	d7Sj4w	0.00591925	21.859
IL9	rs73443903	A	C	A	C	0.2162	-0.065	0.0685	0.905	0.089	0.465464	ocpc	0.046	2.569e-06	3673	IL_9	d7Sj4w	0.0059782	22.078
Interleukin-12p70	rs113600793	A	C	A	C	0.1832	-0.041	0.0623	0.951	0.166	0.803552	ocpc	0.0359	3.351e-07	8314	IL_12_P70	GH5cqZ	0.00312244	26.035
Interleukin-12p70	rs12969892	T	C	T	C	0.1227	-0.121	0.9031	0.107	0.085	0.152797	ocpc	0.0267	4.194e-06	8314	IL_12_P70	GH5cqZ	0.0025337	21.1136
Interleukin-12p70	rs2123852	T	C	T	C	0.0942	0.025	0.2039	0.843	0.081	0.755564	ocpc	0.0204	3.73e-06	8314	IL_12_P70	GH5cqZ	0.00255811	21.3175
Interleukin-12p70	rs273702	A	G	A	G	-0.127	-0.115	0.9015	0.14	0.083	0.164804	ocpc	0.027	2.522e-06	8314	IL_12_P70	GH5cqZ	0.00265409	22.1195
Interleukin-12p70	rs34322762	T	C	T	C	0.0953	-0.022	0.648	0.372	0.063	0.732457	ocpc	0.0199	1.708e-06	6295	IL_12_P70	GH5cqZ	0.00362998	22.9267
Interleukin-12p70	rs34826779	T	G	T	G	-0.0884	-0.099	0.2157	0.745	0.056	0.0776265	ocpc	0.019	3.327e-06	8314	IL_12_P70	GH5cqZ	0.00259692	21.6418
Interleukin-12p70	rs41282644	A	G	A	G	0.1401	-0.226	0.0849	0.938	0.104	0.0292597	ocpc	0.0303	3.737e-06	8314	IL_12_P70	GH5cqZ	0.00256487	21.374
Interleukin-12p70	rs4530855	T	G	T	G	0.0861	0.004	0.6927	0.324	0.06	0.945223	ocpc	0.0184	2.872e-06	8314	IL_12_P70	GH5cqZ	0.00262675	21.891
Interleukin-12p70	rs4741748	A	G	A	G	-0.0799	0.03	0.6076	0.439	0.051	0.562999	ocpc	0.0163	9.162e-07	8314	IL_12_P70	GH5cqZ	0.00288174	24.0223
Interleukin-12p70	rs6532374	T	C	T	C	-0.1033	0.054	0.8525	0.202	0.065	0.411872	ocpc	0.0226	4.613e-06	8314	IL_12_P70	GH5cqZ	0.00250659	20.8872
Interleukin-12p70	rs7754905	A	G	A	G	-0.1005	-0.054	0.7707	0.261	0.069	0.431716	ocpc	0.019	1.14e-07	8314	IL_12_P70	GH5cqZ	0.00335394	27.9718
Interleukin-12p70	rs782111	A	C	A	C	-0.0765	0.049	0.5292	0.567	0.051	0.331526	ocpc	0.0156	9.247e-07	8314	IL_12_P70	GH5cqZ	0.00288409	24.0419
Interleukin-12p70	rs865585	A	C	A	C	-0.1654	-0.109	0.8484	0.225	0.077	0.155089	ocpc	0.0237	2.732e-12	8314	IL_12_P70	GH5cqZ	0.00582408	48.6934
IP, interferon-gamma-induced protein 10	rs113183470	A	T	A	T	-0.2414	-0.037	0.946	0.934	0.103	0.714159	ocpc	0.0524	4.147e-06	3724	IP_10	vyfx25	0.00566675	21.2119
IP, interferon-gamma-induced protein 10	rs12714300	A	T	A	T	-0.1573	0.02	0.1378	0.16	0.07	0.773191	ocpc	0.0338	3.297e-06	3724	IP_10	vyfx25	0.00578224	21.6467
IP, interferon-gamma-induced protein 10	rs34383175	T	C	T	C	-0.3196	0.118	0.035	0.964	0.18	0.514055	ocpc	0.0653	9.904e-07	3724	IP_10	vyfx25	0.00639135	23.9416
IP, interferon-gamma-induced protein 10	rs397816	T	C	T	C	0.1211	0.016	0.5891	0.454	0.074	0.833786	ocpc	0.0248	1.026e-06	3724	IP_10	vyfx25	0.00636214	23.8315
IP, interferon-gamma-induced protein 10	rs4859940	C	G	C	G	-0.1204	-0.06	0.295	0.249	0.06	0.322525	ocpc	0.0258	3.228e-06	3724	IP_10	vyfx25	0.00581395	21.7661
IP, interferon-gamma-induced protein 10	rs7645625	T	G	T	G	-0.1116	-0.004	0.5724	0.418	0.052	0.944507	ocpc	0.0236	2.192e-06	3724	IP_10	vyfx25	0.00596891	22.3497
IP, interferon-gamma-induced protein 10	rs78077394	T	C	T	C	-0.3486	-0.023	0.9655	0.02	0.22	0.915166	ocpc	0.0701	6.474e-07	3724	IP_10	vyfx25	0.00659682	24.7164
IP, interferon-gamma-induced protein 10	rs8112618	A	G	A	G	0.1388	-0.062	0.1841	0.802	0.063	0.327399	ocpc	0.0297	3.047e-06	3724	IP_10	vyfx25	0.00583065	21.8289
MCP1, monocyte chemotactic protein-1	rs111995966	T	G	T	G	0.1428	-0.256	0.9297	0.016	0.234	0.273913	ocpc	0.0309	3.788e-06	8337	MCP_1_MCAF	AH0ml1	0.00255516	21.3518
MCP1, monocyte chemotactic protein-1	rs11920996	T	C	T	C	0.1805	0.079	0.051	0.953	0.14	0.57321	ocpc	0.0376	1.604e-06	8337	MCP_1_MCAF	AH0ml1	0.00275658	23.0396
MCP1, monocyte chemotactic protein-1	rs12062235	T	G	T	G	0.1477	0.065	0.9377	0.078	0.096	0.500418	ocpc	0.032	3.836e-06	8337	MCP_1_MCAF	AH0ml1	0.00254884	21.2989
MCP1, monocyte chemotactic protein-1	rs2201150	T	C	T	C	0.0916	0.053	0.3954	0.63	0.054	0.324394	ocpc	0.016	1.044e-08	8337	MCP_1_MCAF	AH0ml1	0.00391595	32.7678
MCP1, monocyte chemotactic protein-1	rs2229593	T	C	T	C	0.2624	0.445	0.0385	0.968	0.171	0.00917276	ocpc	0.0405	9.246e-11	8337	MCP_1_MCAF	AH0ml1	0.00500987	41.9675
MCP1, monocyte chemotactic protein-1	rs62245103	T	G	T	G	0.2433	0.018	0.038	0.953	0.134	0.894029	ocpc	0.0416	4.989e-09	8337	MCP_1_MCAF	AH0ml1	0.00408611	34.1974
MCP1, monocyte chemotactic protein-1	rs7197349	A	G	A	G	0.0971	0.013	0.8124	0.131	0.081	0.871878	ocpc	0.0206	2.399e-06	8337	MCP_1_MCAF	AH0ml1	0.0026579	22.2126
MCP1, monocyte chemotactic protein-1	rs7978037	A	T	A	T	0.0746	-0.066	0.3863	0.379	0.052	0.205279	ocpc	0.016	3.043e-06	8337	MCP_1_MCAF	AH0ml1	0.00260074	21.7337
MCP1, monocyte chemotactic protein-1	rs79939301	A	G	A	G	0.1449	0.13	0.1081	0.937	0.121	0.279713	ocpc	0.0255	1.356e-08	8337	MCP_1_MCAF	AH0ml1	0.00385805	32.2814
MCP1, monocyte chemotactic protein-1	rs856100	A	G	A	G	0.0899	0.035	0.7872	0.238	0.059	0.544908	ocpc	0.0191	2.545e-06	8337	MCP_1_MCAF	AH0ml1	0.00265027	22.1487
MCP1, monocyte chemotactic protein-1	rs862990	T	C	T	C	-0.089	0.022	0.7523	0.256	0.062	0.714718	ocpc	0.0183	1.153e-06	8337	MCP_1_MCAF	AH0ml1	0.00282903	23.6469
MCP1, monocyte chemotactic protein-1	rs9317045	A	C	A	C	0.1157	-0.093	0.8618	0.171	0.07	0.179022	ocpc	0.0235	8.425e-07	8337	MCP_1_MCAF	AH0ml1	0.00289908	24.2341
MCP3, monocyte-specific chemokine 3	rs10892381	T	C	T	C	0.2432	0.042	0.6629	0.267	0.06	0.483319	ocpc	0.0473	2.693e-07	1099	MCP_3	IQwmPK	0.02349	26.3884
MCP3, monocyte-specific chemokine 3	rs28394764	A	T	A	T	0.597	0.059	0.9696	0.957	0.139	0.676485	ocpc	0.1282	3.194e-06	1099	MCP_3	IQwmPK	0.0193503	21.6462
MCP3, monocyte-specific chemokine 3	rs3129806	T	C	T	C	-0.1975	-0.037	0.5729	0.344	0.054	0.489282	ocpc	0.0433	4.978e-06	1099	MCP_3	IQwmPK	0.0185787	20.7667
MCP3, monocyte-specific chemokine 3	rs7275485	T	C	T	C	-0.2218	0.006	0.2711	0.818	0.066	0.933567	ocpc	0.0481	3.986e-06	1099	MCP_3	IQwmPK	0.0189807	21.2247
MCSF, macrophage colony-stimulating factor	rs116274860	T	G	T	G	0.8262	-0.026	0.9908	0.018	0.21	0.901586	ocpc	0.1739	2.029e-06	2498	M_CSF	yzirlV	0.00895513	22.554
MCSF, macrophage colony-stimulating factor	rs116887628	A	G	A	G	-0.2741	0.16	0.0611	0.915	0.097	0.0978746	ocpc	0.0598	4.626e-06	2498	M_CSF	yzirlV	0.00834038	20.9927
MCSF, macrophage colony-stimulating factor	rs11963606	C	G	C	G	-0.5353	0.289	0.9826	0.973	0.211	0.171355	ocpc	0.117	4.731e-06	2498	M_CSF	yzirlV	0.0083101	20.9158
MCSF, macrophage colony-stimulating factor	rs12962919	T	C	T	C	0.3025	0.03	0.0644	0.89	0.102	0.762397	ocpc	0.0659	4.394e-06	2498	M_CSF	yzirlV	0.00836449	21.0539
MCSF, macrophage colony-stimulating factor	rs147378920	A	G	A	G	-0.6064	0.631	0.9871	0.011	0.235	0.00714398	ocpc	0.1318	4.177e-06	2498	M_CSF	yzirlV	0.00840292	21.1514
MCSF, macrophage colony-stimulating factor	rs34089869	T	C	T	C	0.2194	-0.034	0.1039	0.881	0.078	0.66486	ocpc	0.0462	2.078e-06	2498	M_CSF	yzirlV	0.00894733	22.5342
MCSF, macrophage colony-stimulating factor	rs62294910	A	G	A	G	0.3472	-0.027	0.0504	0.949	0.137	0.848483	ocpc	0.0687	4.378e-07	2498	M_CSF	yzirlV	0.0101213	25.521
MCSF, macrophage colony-stimulating factor	rs72723242	T	G	T	G	-0.4969	-0.09	0.0177	0.947	0.114	0.430351	ocpc	0.1083	4.434e-06	2498	M_CSF	yzirlV	0.00835688	21.0346
MCSF, macrophage colony-stimulating factor	rs9387100	T	C	T	C	-0.135	0.103	0.4291	0.673	0.055	0.0601312	ocpc	0.029	3.341e-06	2498	M_CSF	yzirlV	0.00860058	21.6533
MCSF, macrophage colony-stimulating factor	rs9626985	T	C	T	C	0.2277	-0.029	0.0936	0.872	0.084	0.733162	ocpc	0.0496	4.482e-06	2498	M_CSF	yzirlV	0.00836607	21.0579
MIF, macrophage-migration inhibitory factor	rs113218956	A	G	A	G	-0.8789	-0.058	0.0044	0.99	0.263	0.823426	ocpc	0.1876	2.815e-06	3533	MIF	LeIBdU	0.00617419	21.9365
MIF, macrophage-migration inhibitory factor	rs11551183	C	G	C	G	0.3666	-0.151	0.9756	0.966	0.16	0.345646	ocpc	0.0795	3.999e-06	3533	MIF	LeIBdU	0.00598275	21.2522
MIF, macrophage-migration inhibitory factor	rs12594190	A	G	A	G	0.1321	-0.007	0.7008	0.23	0.065	0.916359	ocpc	0.0266	6.85e-07	3533	MIF	LeIBdU	0.0069323	24.6488
MIF, macrophage-migration inhibitory factor	rs2294689	C	G	C	G	-0.1338	0.003	0.3018	0.039	0.126	0.984028	ocpc	0.0287	3.043e-06	3533	MIF	LeIBdU	0.00611422	21.7221
MIF, macrophage-migration inhibitory factor	rs35792361	A	G	A	G	-0.2586	0.131	0.0591	0.952	0.146	0.369249	ocpc	0.0527	9.003e-07	3533	MIF	LeIBdU	0.00676928	24.0652
MIF, macrophage-migration inhibitory factor	rs35890933	T	G	T	G	0.1676	0.042	0.8474	0.181	0.075	0.576159	ocpc	0.0365	4.458e-06	3533	MIF	LeIBdU	0.00593246	21.0725
MIF, macrophage-migration inhibitory factor	rs3814097	A	G	A	G	-0.1163	0.047	0.5533	0.492	0.055	0.389298	ocpc	0.0251	3.548e-06	3533	MIF	LeIBdU	0.00604	21.4569
MIG, monokine induced by interferon gamma	rs10266753	T	C	T	C	-0.2016	-0.021	0.9109	0.104	0.085	0.797553	ocpc	0.0397	3.769e-07	3724	MIG	HixpWq	0.00687691	25.7731
MIG, monokine induced by interferon gamma	rs111607343	A	G	A	G	-0.5235	0.097	0.0134	0.965	0.169	0.566522	ocpc	0.1119	2.928e-06	3724	MIG	HixpWq	0.00584277	21.8746
MIG, monokine induced by interferon gamma	rs11177248	A	G	A	G	0.3157	-0.012	0.0351	0.946	0.11	0.9158	ocpc	0.0667	2.222e-06	3724	MIG	HixpWq	0.00597975	22.3905
MIG, monokine induced by interferon gamma	rs113302091	T	C	T	C	0.2537	-0.435	0.0468	0.978	0.156	0.00515502	ocpc	0.0553	4.402e-06	3724	MIG	HixpWq	0.00561996	21.0357
MIG, monokine induced by interferon gamma	rs13143163	C	G	C	G	0.2735	0.23	0.0512	0.055	0.122	0.0586138	ocpc	0.0582	2.622e-06	3724	MIG	HixpWq	0.0058951	22.0717
MIG, monokine induced by interferon gamma	rs192433162	A	G	A	G	-0.8045	-0.027	0.0061	0.97	0.156	0.866665	ocpc	0.1676	1.594e-06	3724	MIG	HixpWq	0.00614916	23.0288
MIG, monokine induced by interferon gamma	rs3733233	T	C	T	C	0.1223	0.024	0.6588	0.312	0.056	0.667583	ocpc	0.025	1.049e-06	3724	MIG	HixpWq	0.0063853	23.9188
MIG, monokine induced by interferon gamma	rs6679677	A	C	A	C	0.1628	-0.177	0.1458	0.92	0.089	0.0471205	ocpc	0.0327	6.514e-07	3724	MIG	HixpWq	0.00661184	24.7731
MIG, monokine induced by interferon gamma	rs8127917	T	G	T	G	0.2382	-0.014	0.0608	0.912	0.09	0.876608	ocpc	0.0492	1.278e-06	3724	MIG	HixpWq	0.00625488	23.4272
MIG, monokine induced by interferon gamma	rs816960	T	C	T	C	-0.1179	0.045	0.3692	0.788	0.069	0.511427	ocpc	0.0242	1.15e-06	3724	MIG	HixpWq	0.00633327	23.7227
MIP1a, macrophage inflammatory protein-1a	rs117506943	T	C	T	C	0.3128	0.122	0.0323	0.961	0.139	0.381036	ocpc	0.0682	4.484e-06	3561	MIP_1A	VtXyOz	0.00587266	21.0243
MIP1a, macrophage inflammatory protein-1a	rs12159394	A	G	A	G	-0.1708	-0.11	0.1183	0.886	0.081	0.174991	ocpc	0.0366	3.112e-06	3561	MIP_1A	VtXyOz	0.00607846	21.7655
MIP1a, macrophage inflammatory protein-1a	rs57786342	A	G	A	G	0.139	0.02	0.2336	0.783	0.061	0.742899	ocpc	0.0283	8.909e-07	3561	MIP_1A	VtXyOz	0.00672903	24.1109
MIP1a, macrophage inflammatory protein-1a	rs6956239	T	C	T	C	0.119	0.127	0.2927	0.703	0.057	0.0268671	ocpc	0.026	4.583e-06	3561	MIP_1A	VtXyOz	0.00584828	20.9365
MIP1b, macrophage inflammatory protein-1b	rs111721971	T	G	T	G	-0.227	0.186	0.0345	0.955	0.16	0.246324	ocpc	0.047	1.387e-06	8287	MIP_1B	Yc4J4Z	0.00280697	23.3212
MIP1b, macrophage inflammatory protein-1b	rs11651720	T	C	T	C	-0.1189	-0.04	0.1584	0.872	0.082	0.626395	ocpc	0.0219	5.688e-08	8287	MIP_1B	Yc4J4Z	0.00354435	29.4694
MIP1b, macrophage inflammatory protein-1b	rs11716293	C	G	C	G	0.0986	0.081	0.7698	0.779	0.065	0.205323	ocpc	0.0189	1.689e-07	8287	MIP_1B	Yc4J4Z	0.00327347	27.2098
MIP1b, macrophage inflammatory protein-1b	rs117657747	A	G	A	G	0.2089	-0.057	0.0526	0.945	0.152	0.70754	ocpc	0.0453	4.013e-06	6268	MIP_1B	Yc4J4Z	0.00338128	21.259
MIP1b, macrophage inflammatory protein-1b	rs145526037	T	G	T	G	-0.1863	0.236	0.9604	0.019	0.192	0.220406	ocpc	0.0406	4.473e-06	8287	MIP_1B	Yc4J4Z	0.00253439	21.0508
MIP1b, macrophage inflammatory protein-1b	rs17138331	A	G	A	G	-0.1434	-0.201	0.9092	0.11	0.086	0.0188044	ocpc	0.0295	1.125e-06	8287	MIP_1B	Yc4J4Z	0.00284328	23.6238
MIP1b, macrophage inflammatory protein-1b	rs17661219	C	G	C	G	0.0872	-0.033	0.3457	0.281	0.061	0.589244	ocpc	0.0172	3.888e-07	8287	MIP_1B	Yc4J4Z	0.00309196	25.6963
MIP1b, macrophage inflammatory protein-1b	rs2314809	T	C	T	C	-0.0735	0.029	0.5305	0.394	0.052	0.574386	ocpc	0.0157	2.904e-06	8287	MIP_1B	Yc4J4Z	0.00263773	21.9114
MIP1b, macrophage inflammatory protein-1b	rs2742396	T	C	T	C	0.1071	-0.017	0.4146	0.676	0.063	0.786484	ocpc	0.0168	1.832e-10	8287	MIP_1B	Yc4J4Z	0.00488021	40.6308
MIP1b, macrophage inflammatory protein-1b	rs281728	A	C	A	C	-0.079	-0.009	0.7058	0.285	0.056	0.870637	ocpc	0.0171	3.891e-06	8287	MIP_1B	Yc4J4Z	0.0025689	21.3382
MIP1b, macrophage inflammatory protein-1b	rs28393318	A	G	A	G	-0.1076	-0.084	0.8758	0.305	0.057	0.136699	ocpc	0.0235	4.616e-06	8287	MIP_1B	Yc4J4Z	0.00252345	20.9596
MIP1b, macrophage inflammatory protein-1b	rs57893487	C	G	C	G	-0.1075	-0.074	0.213	0.24	0.069	0.285967	ocpc	0.0214	4.916e-07	8287	MIP_1B	Yc4J4Z	0.00303579	25.2281
MIP1b, macrophage inflammatory protein-1b	rs6802288	A	G	A	G	-0.1623	0.037	0.2866	0.677	0.056	0.508296	ocpc	0.0173	6.574e-21	8287	MIP_1B	Yc4J4Z	0.010509	87.9914
MIP1b, macrophage inflammatory protein-1b	rs6806860	A	C	A	C	-0.1008	-0.021	0.2194	0.673	0.054	0.700023	ocpc	0.0188	8.575e-08	8287	MIP_1B	Yc4J4Z	0.00345704	28.7409
MIP1b, macrophage inflammatory protein-1b	rs72791296	T	C	T	C	0.2364	-0.27	0.0349	0.955	0.134	0.0431947	ocpc	0.0466	3.968e-07	8287	MIP_1B	Yc4J4Z	0.00309584	25.7287
MIP1b, macrophage inflammatory protein-1b	rs72799710	T	C	T	C	-0.1037	0.059	0.1514	0.815	0.067	0.379982	ocpc	0.0217	1.792e-06	8287	MIP_1B	Yc4J4Z	0.00274818	22.8314
MIP1b, macrophage inflammatory protein-1b	rs74979864	A	T	A	T	-0.3184	-0.387	0.0169	0.023	0.188	0.0390787	ocpc	0.0613	2.025e-07	8287	MIP_1B	Yc4J4Z	0.00324501	26.9724
MIP1b, macrophage inflammatory protein-1b	rs76582507	A	G	A	G	0.3259	0.127	0.0156	0.979	0.214	0.553421	ocpc	0.0676	1.421e-06	8287	MIP_1B	Yc4J4Z	0.0027968	23.2365
MIP1b, macrophage inflammatory protein-1b	rs772112	A	T	A	T	-0.142	-0.184	0.8188	0.888	0.09	0.0410724	ocpc	0.0216	5.007e-11	8287	MIP_1B	Yc4J4Z	0.00518815	43.208
MIP1b, macrophage inflammatory protein-1b	rs9916627	T	C	T	C	-0.096	-0.043	0.1885	0.793	0.062	0.494384	ocpc	0.0198	1.244e-06	8287	MIP_1B	Yc4J4Z	0.00282868	23.5021
PDGFbb, platelet-derived growth factor BB	rs10512952	T	C	T	C	-0.2816	0.18	0.9819	0.016	0.211	0.390288	ocpc	0.0587	1.636e-06	8337	PDGF_BB	dKrZEr	0.00275285	23.0083
PDGFbb, platelet-derived growth factor BB	rs116154010	T	C	T	C	0.3225	0.083	0.0179	0.985	0.279	0.763818	ocpc	0.0662	1.113e-06	8337	PDGF_BB	dKrZEr	0.00283857	23.7268
PDGFbb, platelet-derived growth factor BB	rs11766649	A	G	A	G	0.0902	0.064	0.8018	0.234	0.059	0.273516	ocpc	0.0196	3.964e-06	8337	PDGF_BB	dKrZEr	0.0025339	21.1737
PDGFbb, platelet-derived growth factor BB	rs12289510	A	G	A	G	-0.0772	-0.039	0.4767	0.521	0.052	0.455421	ocpc	0.0158	1.001e-06	8337	PDGF_BB	dKrZEr	0.00285541	23.868
PDGFbb, platelet-derived growth factor BB	rs12615784	T	C	T	C	-0.1003	0.034	0.7849	0.191	0.064	0.586343	ocpc	0.0193	1.986e-07	8337	PDGF_BB	dKrZEr	0.00322904	27.0012
PDGFbb, platelet-derived growth factor BB	rs35859699	A	G	A	G	-0.3854	0.078	0.0109	0.976	0.191	0.682986	ocpc	0.0838	4.223e-06	8337	PDGF_BB	dKrZEr	0.00253061	21.1461
PDGFbb, platelet-derived growth factor BB	rs62191444	T	G	T	G	-0.112	-0.086	0.1492	0.896	0.12	0.474752	ocpc	0.0239	2.678e-06	8337	PDGF_BB	dKrZEr	0.00262717	21.9551
PDGFbb, platelet-derived growth factor BB	rs72972467	C	G	C	G	-0.1616	-0.02	0.0623	0.037	0.149	0.893993	ocpc	0.0328	8.286e-07	8337	PDGF_BB	dKrZEr	0.0029031	24.2678
PDGFbb, platelet-derived growth factor BB	rs73162807	A	C	A	C	-0.2313	0.185	0.0259	0.98	0.202	0.360193	ocpc	0.0499	3.548e-06	8337	PDGF_BB	dKrZEr	0.00257053	21.4806
PDGFbb, platelet-derived growth factor BB	rs9924851	C	G	C	G	0.0767	0.042	0.3564	0.342	0.054	0.434515	ocpc	0.0163	2.702e-06	8337	PDGF_BB	dKrZEr	0.00264883	22.1366
RANTES, regulated on Activation, Normal T Cell Expressed and Secreted	rs10505135	T	C	T	C	0.1315	-0.014	0.3704	0.677	0.055	0.80121	ocpc	0.0252	1.899e-07	3454	RANTES	ksdUOt	0.007822	27.2144
RANTES, regulated on Activation, Normal T Cell Expressed and Secreted	rs118096511	T	C	T	C	-0.3374	-0.276	0.9696	0.022	0.18	0.124501	ocpc	0.0709	1.965e-06	3454	RANTES	ksdUOt	0.00651384	22.6332
RANTES, regulated on Activation, Normal T Cell Expressed and Secreted	rs11873385	A	G	A	G	-0.2582	0.226	0.9466	0.029	0.18	0.209129	ocpc	0.0552	2.927e-06	3454	RANTES	ksdUOt	0.00629462	21.8667
RANTES, regulated on Activation, Normal T Cell Expressed and Secreted	rs2731672	T	C	T	C	-0.1242	0.116	0.267	0.745	0.061	0.056727	ocpc	0.0272	4.827e-06	3454	RANTES	ksdUOt	0.00600025	20.8379
RANTES, regulated on Activation, Normal T Cell Expressed and Secreted	rs4795087	C	G	C	G	0.1494	-0.028	0.8188	0.808	0.073	0.700722	ocpc	0.0312	1.629e-06	3454	RANTES	ksdUOt	0.00659472	22.9161
RANTES, regulated on Activation, Normal T Cell Expressed and Secreted	rs7170339	C	G	C	G	-0.4283	0.104	0.0197	0.021	0.191	0.588069	ocpc	0.0904	2.187e-06	3454	RANTES	ksdUOt	0.00645689	22.4341
RANTES, regulated on Activation, Normal T Cell Expressed and Secreted	rs72793342	A	G	A	G	-0.1505	0.185	0.2003	0.783	0.073	0.0109537	ocpc	0.0307	9.08e-07	3454	RANTES	ksdUOt	0.00690975	24.0184
RANTES, regulated on Activation, Normal T Cell Expressed and Secreted	rs78050316	A	C	A	C	0.4202	-0.022	0.0204	0.97	0.159	0.892787	ocpc	0.0859	9.946e-07	3454	RANTES	ksdUOt	0.00688026	23.9152
SCF, stem cell factor	rs10800449	A	C	A	C	0.0851	-0.022	0.2859	0.664	0.054	0.6889	ocpc	0.0179	1.962e-06	8334	SCF	YQg2ek	0.00270473	22.5969
SCF, stem cell factor	rs11244035	T	C	T	C	-0.1296	0.121	0.0944	0.9	0.099	0.221177	ocpc	0.0279	3.501e-06	8334	SCF	YQg2ek	0.00258241	21.5723
SCF, stem cell factor	rs113127926	A	C	A	C	0.1974	-0.039	0.0418	0.936	0.121	0.742708	ocpc	0.0418	2.337e-06	8334	SCF	YQg2ek	0.00266887	22.2965
SCF, stem cell factor	rs117721699	C	G	C	G	-0.2392	0.034	0.0265	0.051	0.116	0.766122	ocpc	0.0484	7.514e-07	8334	SCF	YQg2ek	0.00292218	24.419
SCF, stem cell factor	rs12345108	T	C	T	C	-0.0772	0.035	0.3395	0.639	0.053	0.514833	ocpc	0.0167	3.731e-06	8334	SCF	YQg2ek	0.00255762	21.3647
SCF, stem cell factor	rs13412535	A	G	A	G	-0.1065	0.016	0.1892	0.765	0.066	0.806508	ocpc	0.0213	5.586e-07	8334	SCF	YQg2ek	0.00299079	24.994
SCF, stem cell factor	rs138538809	T	C	T	C	-0.5788	-0.019	0.0052	0.988	0.252	0.941814	ocpc	0.1139	3.757e-07	8334	SCF	YQg2ek	0.00308896	25.817
SCF, stem cell factor	rs72678285	A	T	A	T	0.1062	-0.034	0.8512	0.823	0.067	0.606369	ocpc	0.0231	4.43e-06	8334	SCF	YQg2ek	0.00252971	21.131
SCF, stem cell factor	rs78666213	T	G	T	G	-0.2845	0.184	0.9797	0.02	0.175	0.294736	ocpc	0.0574	7.152e-07	8334	SCF	YQg2ek	0.00293906	24.5605
SCF, stem cell factor	rs8045376	A	G	A	G	-0.3126	-0.009	0.0144	0.978	0.184	0.959478	ocpc	0.068	4.268e-06	8334	SCF	YQg2ek	0.00252934	21.1279
SCGFb, stem cell growth factor beta	rs11111869	A	G	A	G	0.1621	-0.103	0.1681	0.834	0.068	0.130364	ocpc	0.0311	1.861e-07	3721	SCGF_B	cAN3xf	0.00724814	27.1526
SCGFb, stem cell growth factor beta	rs112346514	T	C	T	C	-0.3261	-0.245	0.0302	0.972	0.162	0.131992	ocpc	0.0703	3.543e-06	3721	SCGF_B	cAN3xf	0.00574946	21.5059
SCGFb, stem cell growth factor beta	rs1149926	T	C	T	C	-0.3458	-0.205	0.0239	0.975	0.15	0.171564	ocpc	0.0749	3.917e-06	3721	SCGF_B	cAN3xf	0.00569569	21.3036
SCGFb, stem cell growth factor beta	rs118003677	T	C	T	C	-0.3654	0.279	0.9775	0.014	0.22	0.204155	ocpc	0.0786	3.348e-06	3721	SCGF_B	cAN3xf	0.00577454	21.6002
SCGFb, stem cell growth factor beta	rs12118918	A	G	A	G	-0.1631	0.149	0.8669	0.163	0.071	0.0362001	ocpc	0.035	3.208e-06	3721	SCGF_B	cAN3xf	0.0058021	21.7039
SCGFb, stem cell growth factor beta	rs13287050	A	T	A	T	-0.121	-0.034	0.7202	0.691	0.054	0.5255	ocpc	0.0263	4.118e-06	3721	SCGF_B	cAN3xf	0.00565635	21.1556
SCGFb, stem cell growth factor beta	rs13866	T	C	T	C	-0.1647	-0.054	0.2622	0.751	0.063	0.383981	ocpc	0.028	3.773e-09	3721	SCGF_B	cAN3xf	0.0092128	34.581
SCGFb, stem cell growth factor beta	rs139413256	A	G	A	G	-0.5174	0.026	0.0139	0.962	0.157	0.866427	ocpc	0.1076	1.532e-06	3721	SCGF_B	cAN3xf	0.00617559	23.1097
SCGFb, stem cell growth factor beta	rs143829871	T	C	T	C	-0.1866	0.013	0.9047	0.058	0.112	0.910327	ocpc	0.0399	2.852e-06	3721	SCGF_B	cAN3xf	0.00584349	21.8597
SCGFb, stem cell growth factor beta	rs144724875	T	C	T	C	0.5381	0.038	0.0274	0.978	0.213	0.858004	ocpc	0.0829	8.645e-11	3721	SCGF_B	cAN3xf	0.0111961	42.1098
SCGFb, stem cell growth factor beta	rs149009264	A	G	A	G	0.4551	-0.126	0.9848	0.015	0.237	0.595843	ocpc	0.0985	3.793e-06	3721	SCGF_B	cAN3xf	0.00570423	21.3357
SCGFb, stem cell growth factor beta	rs150733161	T	C	T	C	-0.5255	0.196	0.0142	0.981	0.241	0.416932	ocpc	0.112	2.687e-06	3721	SCGF_B	cAN3xf	0.0058815	22.0027
SCGFb, stem cell growth factor beta	rs151194174	A	G	A	G	0.4536	-0.067	0.0187	0.98	0.2	0.739842	ocpc	0.0941	1.454e-06	3721	SCGF_B	cAN3xf	0.00620588	23.2238
SCGFb, stem cell growth factor beta	rs264157	A	G	A	G	0.1079	0.169	0.4743	0.568	0.054	0.00180609	ocpc	0.0233	3.685e-06	3721	SCGF_B	cAN3xf	0.00573028	21.4337
SCGFb, stem cell growth factor beta	rs3817303	T	G	T	G	0.1362	-0.002	0.194	0.74	0.058	0.97784	ocpc	0.0294	3.602e-06	3721	SCGF_B	cAN3xf	0.00573459	21.4499
SCGFb, stem cell growth factor beta	rs4737731	T	C	T	C	0.1146	-0.019	0.3019	0.788	0.063	0.769619	ocpc	0.0251	4.871e-06	3721	SCGF_B	cAN3xf	0.00557104	20.8348
SCGFb, stem cell growth factor beta	rs4976691	C	G	C	G	-0.1484	-0.029	0.3257	0.345	0.057	0.615507	ocpc	0.0253	4.438e-09	3721	SCGF_B	cAN3xf	0.00916157	34.3869
SCGFb, stem cell growth factor beta	rs77954165	T	C	T	C	0.2631	-0.074	0.9528	0.093	0.087	0.399825	ocpc	0.0562	2.867e-06	3721	SCGF_B	cAN3xf	0.00585543	21.9046
SCGFb, stem cell growth factor beta	rs78217154	T	C	T	C	0.3942	-0.006	0.9796	0.017	0.216	0.978766	ocpc	0.0861	4.722e-06	3721	SCGF_B	cAN3xf	0.0056018	20.9505
SDF1a, stromal cell-derived factor-1 alpha	rs10516368	A	C	A	C	-0.4268	-0.222	0.0105	0.985	0.189	0.2407	ocpc	0.0883	1.356e-06	7829	SDF_1A	xfefVh	0.00297527	23.357
SDF1a, stromal cell-derived factor-1 alpha	rs149893336	A	G	A	G	-0.494	-0.194	0.993	0.017	0.252	0.442905	ocpc	0.1082	4.93e-06	7829	SDF_1A	xfefVh	0.00265545	20.8396
SDF1a, stromal cell-derived factor-1 alpha	rs1600396	A	G	A	G	-0.0933	-0.054	0.8096	0.283	0.057	0.342571	ocpc	0.0204	4.939e-06	7829	SDF_1A	xfefVh	0.00266464	20.9118
SDF1a, stromal cell-derived factor-1 alpha	rs62194946	T	G	T	G	-0.0849	-0.009	0.2628	0.742	0.059	0.877115	ocpc	0.0185	4.552e-06	7829	SDF_1A	xfefVh	0.00268287	21.0553
SDF1a, stromal cell-derived factor-1 alpha	rs6586903	T	C	T	C	-0.1264	-0.067	0.1037	0.876	0.078	0.391646	ocpc	0.0268	2.421e-06	7829	SDF_1A	xfefVh	0.00283326	22.2389
SDF1a, stromal cell-derived factor-1 alpha	rs76766406	A	G	A	G	0.4642	-0.316	0.9935	0.02	0.195	0.10592	ocpc	0.1012	4.489e-06	7829	SDF_1A	xfefVh	0.00268026	21.0348
SDF1a, stromal cell-derived factor-1 alpha	rs78883416	C	G	C	G	-0.0871	-0.039	0.308	0.332	0.06	0.51778	ocpc	0.0182	1.755e-06	7829	SDF_1A	xfefVh	0.00291688	22.8972
TNFa, tumour necrosis factor alpha	rs10767536	A	G	A	G	0.118	0.006	0.3274	0.643	0.054	0.911208	ocpc	0.0253	3.146e-06	3493	TNF_A	iFtgdG	0.00618911	21.7407
TNFa, tumour necrosis factor alpha	rs116736594	T	C	T	C	0.3407	0.035	0.0312	0.928	0.103	0.740636	ocpc	0.0702	1.223e-06	3493	TNF_A	iFtgdG	0.00669812	23.5408
TNFa, tumour necrosis factor alpha	rs79105320	A	G	A	G	0.5573	0.203	0.0112	0.983	0.243	0.402667	ocpc	0.1177	2.207e-06	3493	TNF_A	iFtgdG	0.00637746	22.4066
TNFb, tumour necrosis factor beta	rs10925040	T	C	T	C	0.1738	0.122	0.371	0.585	0.053	0.0207405	ocpc	0.0372	2.929e-06	1566	TNF_B	Nc9DMZ	0.0137471	21.8001
TNFb, tumour necrosis factor beta	rs2420873	T	G	T	G	0.1673	0.084	0.3897	0.536	0.052	0.100855	ocpc	0.0365	4.513e-06	1566	TNF_B	Nc9DMZ	0.0132381	20.9822
TNFb, tumour necrosis factor beta	rs62284710	A	G	A	G	0.3702	-0.029	0.9443	0.06	0.113	0.7925	ocpc	0.0782	2.183e-06	1566	TNF_B	Nc9DMZ	0.014109	22.3823
TNFb, tumour necrosis factor beta	rs75240021	C	G	C	G	0.3713	0.088	0.071	0.073	0.122	0.469506	ocpc	0.0772	1.489e-06	1566	TNF_B	Nc9DMZ	0.0145564	23.1026
TNFb, tumour necrosis factor beta	rs76225863	A	G	A	G	0.7534	-0.344	0.0293	0.978	0.184	0.0625576	ocpc	0.1217	5.982e-10	1566	TNF_B	Nc9DMZ	0.0238879	38.275
TRAIL, TNF-related apoptosis-inducing ligand	rs113057689	A	G	A	G	-0.2625	0.163	0.033	0.966	0.18	0.369013	ocpc	0.0489	7.972e-08	8230	TRAIL	Sqkcbe	0.00348918	28.8095
TRAIL, TNF-related apoptosis-inducing ligand	rs11875481	T	C	T	C	-0.0969	0.085	0.835	0.214	0.062	0.169066	ocpc	0.0211	4.601e-06	8230	TRAIL	Sqkcbe	0.00255606	21.0852
TRAIL, TNF-related apoptosis-inducing ligand	rs13115587	A	C	A	C	0.101	0.078	0.1558	0.917	0.095	0.4123	ocpc	0.0217	3.244e-06	8230	TRAIL	Sqkcbe	0.00262532	21.658
TRAIL, TNF-related apoptosis-inducing ligand	rs183815186	A	T	A	T	-0.3499	0.222	0.9803	0.969	0.184	0.227578	ocpc	0.0602	6.341e-09	8230	TRAIL	Sqkcbe	0.00408805	33.7745
TRAIL, TNF-related apoptosis-inducing ligand	rs550057	T	C	T	C	-0.0783	0.09	0.3049	0.73	0.058	0.117252	ocpc	0.0169	3.707e-06	8230	TRAIL	Sqkcbe	0.00260147	21.4607
TRAIL, TNF-related apoptosis-inducing ligand	rs57396456	T	C	T	C	-0.5641	-0.037	0.9755	0.034	0.142	0.796636	ocpc	0.0516	7.71e-28	8230	TRAIL	Sqkcbe	0.0143137	119.483
TRAIL, TNF-related apoptosis-inducing ligand	rs616114	T	C	T	C	-0.1033	0.065	0.368	0.607	0.053	0.218453	ocpc	0.0162	1.715e-10	8230	TRAIL	Sqkcbe	0.00491621	40.6504
TRAIL, TNF-related apoptosis-inducing ligand	rs747324	T	C	T	C	-0.0826	0.032	0.2828	0.664	0.058	0.576755	ocpc	0.0178	3.338e-06	8230	TRAIL	Sqkcbe	0.00260967	21.5285
TRAIL, TNF-related apoptosis-inducing ligand	rs75928541	A	G	A	G	0.2784	0.439	0.0188	0.983	0.231	0.0575559	ocpc	0.0591	2.442e-06	8230	TRAIL	Sqkcbe	0.00268902	22.1849
TRAIL, TNF-related apoptosis-inducing ligand	rs7599203	T	C	T	C	0.0918	0.01	0.8034	0.16	0.071	0.890349	ocpc	0.02	4.333e-06	8230	TRAIL	Sqkcbe	0.00255338	21.063
TRAIL, TNF-related apoptosis-inducing ligand	rs78682108	A	G	A	G	-0.2383	0.131	0.0468	0.965	0.172	0.446962	ocpc	0.0394	1.435e-09	8230	TRAIL	Sqkcbe	0.00442517	36.5721
VEGF, vascular endothelial growth factor	rs10411345	C	G	C	G	-0.1041	0.012	0.7823	0.813	0.076	0.870426	ocpc	0.0218	1.733e-06	7162	VEGF	ASCnjH	0.00317376	22.7964
VEGF, vascular endothelial growth factor	rs10757514	C	G	C	G	-0.1024	-0.025	0.1715	0.206	0.063	0.692256	ocpc	0.0222	4.169e-06	7162	VEGF	ASCnjH	0.00296191	21.2703
VEGF, vascular endothelial growth factor	rs10822118	T	C	T	C	-0.0797	-0.052	0.4984	0.532	0.051	0.306089	ocpc	0.0168	2.211e-06	7162	VEGF	ASCnjH	0.00313257	22.4997
VEGF, vascular endothelial growth factor	rs114773511	T	C	T	C	0.2187	0.104	0.0463	0.98	0.272	0.70044	ocpc	0.0441	6.971e-07	7162	VEGF	ASCnjH	0.00342214	24.5866
VEGF, vascular endothelial growth factor	rs12456390	T	C	T	C	-0.0818	-0.004	0.6772	0.284	0.057	0.937063	ocpc	0.0179	4.882e-06	7162	VEGF	ASCnjH	0.00290738	20.8775
VEGF, vascular endothelial growth factor	rs1730969	C	G	C	G	-0.7811	-0.242	0.0039	0.014	0.237	0.306685	ocpc	0.1696	4.106e-06	5143	VEGF	ASCnjH	0.00410731	21.2028
VEGF, vascular endothelial growth factor	rs60013354	A	G	A	G	-0.2497	0.039	0.0266	0.947	0.115	0.734436	ocpc	0.0521	1.662e-06	7162	VEGF	ASCnjH	0.00319696	22.9636
VEGF, vascular endothelial growth factor	rs62401205	A	C	A	C	-0.2015	0.173	0.059	0.967	0.201	0.388084	ocpc	0.0412	9.946e-07	7162	VEGF	ASCnjH	0.00332869	23.913
VEGF, vascular endothelial growth factor	rs6496613	A	C	A	C	-0.2359	-0.273	0.9677	0.037	0.21	0.194034	ocpc	0.0515	4.701e-06	7162	VEGF	ASCnjH	0.00292103	20.9759
VEGF, vascular endothelial growth factor	rs7356919	A	G	A	G	-0.1694	0.057	0.2354	0.786	0.066	0.395041	ocpc	0.02	2.846e-17	7162	VEGF	ASCnjH	0.00991754	71.7209
VEGF, vascular endothelial growth factor	rs73872715	T	C	T	C	-0.6079	0.174	0.0045	0.985	0.222	0.43077	ocpc	0.1299	2.864e-06	7162	VEGF	ASCnjH	0.0030485	21.894
VEGF, vascular endothelial growth factor	rs76458389	T	G	T	G	-0.1786	0.194	0.0605	0.964	0.147	0.186611	ocpc	0.0363	8.573e-07	7162	VEGF	ASCnjH	0.0033686	24.2007
VEGF, vascular endothelial growth factor	rs77961527	A	G	A	G	0.2289	-0.034	0.9606	0.035	0.177	0.85094	ocpc	0.0457	5.525e-07	7162	VEGF	ASCnjH	0.00349065	25.0806
Abbreviations:
F-statistic >10 suggests sufficient strength to ensure the validity of the instrumental variable.
Beta for systemic inflammatory regulators represent change in standard deviation per 1 copy of effect allele.

## Sheet: Table S3
Table S3 Details of ocpc (P<5E-6) predicting SNPs with circulating Cytokines
Cytokines(outcome)	SNP	effect_allele.exposure	other_allele.exposure	effect_allele.outcome	other_allele.outcome	beta.exposure	beta.outcome	eaf.exposure	eaf.outcome	se.outcome	pval.outcome	samplesize.outcome	outcome	se.exposure	pval.exposure	exposure	id.exposure
bNGF, beta nerve growth factor	rs113968490	G	A	G	A	0.958	-0.0056	0.01	0.04	0.0631	0.9291	3570	B_NGF	0.204	2.60597e-06	ocpc	ID7mXA
bNGF, beta nerve growth factor	rs115532376	C	G	C	G	0.929	0.0637	0.015	0.0258	0.0807	0.4294	3570	B_NGF	0.194	1.59897e-06	ocpc	ID7mXA
bNGF, beta nerve growth factor	rs1185670	T	C	T	C	-0.273	-0.0111	0.766	0.8213	0.0311	0.7225	3570	B_NGF	0.059	4.39673e-06	ocpc	ID7mXA
bNGF, beta nerve growth factor	rs12591300	A	G	A	G	0.259	-0.02	0.341	0.3047	0.0261	0.4448	3570	B_NGF	0.053	1.23384e-06	ocpc	ID7mXA
bNGF, beta nerve growth factor	rs13355404	T	C	T	C	-0.416	0.0133	0.118	0.1377	0.0349	0.7026	3570	B_NGF	0.089	2.68708e-06	ocpc	ID7mXA
bNGF, beta nerve growth factor	rs141816058	T	G	T	G	0.685	0.0589	0.039	0.0494	0.0567	0.2995	3570	B_NGF	0.135	3.69803e-07	ocpc	ID7mXA
bNGF, beta nerve growth factor	rs1469341	G	A	G	A	0.318	0.004	0.797	0.8527	0.0338	0.9067	3570	B_NGF	0.069	4.53325e-06	ocpc	ID7mXA
bNGF, beta nerve growth factor	rs2797925	T	G	T	G	-0.468	-0.0366	0.935	0.9515	0.0588	0.5339	3570	B_NGF	0.099	2.37099e-06	ocpc	ID7mXA
bNGF, beta nerve growth factor	rs4077029	C	T	C	T	-0.255	0.0407	0.514	0.5945	0.0248	0.1006	3570	B_NGF	0.056	4.64398e-06	ocpc	ID7mXA
bNGF, beta nerve growth factor	rs73226808	T	C	T	C	0.644	-0.0074	0.031	0.0238	0.0806	0.9268	3570	B_NGF	0.133	1.1705e-06	ocpc	ID7mXA
bNGF, beta nerve growth factor	rs7773324	A	G	A	G	0.308	0.0288	0.565	0.5318	0.0253	0.2545	3570	B_NGF	0.062	7.74676e-07	ocpc	ID7mXA
CTACK, cutaneous T-cell attracting chemokine	rs113968490	G	A	G	A	0.958	0.1033	0.01	0.0392	0.0626	0.09898	3670	CTACK	0.204	2.60597e-06	ocpc	ID7mXA
CTACK, cutaneous T-cell attracting chemokine	rs115532376	C	G	C	G	0.929	0.0371	0.015	0.0255	0.0821	0.6518	3670	CTACK	0.194	1.59897e-06	ocpc	ID7mXA
CTACK, cutaneous T-cell attracting chemokine	rs1185670	T	C	T	C	-0.273	0.0125	0.766	0.82	0.0307	0.6837	3670	CTACK	0.059	4.39673e-06	ocpc	ID7mXA
CTACK, cutaneous T-cell attracting chemokine	rs12591300	A	G	A	G	0.259	-0.0283	0.341	0.3062	0.0257	0.2721	3670	CTACK	0.053	1.23384e-06	ocpc	ID7mXA
CTACK, cutaneous T-cell attracting chemokine	rs13355404	T	C	T	C	-0.416	-0.0086	0.118	0.1384	0.0343	0.8028	3670	CTACK	0.089	2.68708e-06	ocpc	ID7mXA
CTACK, cutaneous T-cell attracting chemokine	rs141816058	T	G	T	G	0.685	-0.0035	0.039	0.0498	0.0562	0.951	3670	CTACK	0.135	3.69803e-07	ocpc	ID7mXA
CTACK, cutaneous T-cell attracting chemokine	rs1469341	G	A	G	A	0.318	-0.1176	0.797	0.8526	0.0332	0.0003896	3670	CTACK	0.069	4.53325e-06	ocpc	ID7mXA
CTACK, cutaneous T-cell attracting chemokine	rs2797925	T	G	T	G	-0.468	0.0653	0.935	0.9504	0.0572	0.2535	3670	CTACK	0.099	2.37099e-06	ocpc	ID7mXA
CTACK, cutaneous T-cell attracting chemokine	rs4077029	C	T	C	T	-0.255	0.0269	0.514	0.5944	0.0244	0.2703	3670	CTACK	0.056	4.64398e-06	ocpc	ID7mXA
CTACK, cutaneous T-cell attracting chemokine	rs73226808	T	C	T	C	0.644	0.0595	0.031	0.0246	0.0782	0.4472	3670	CTACK	0.133	1.1705e-06	ocpc	ID7mXA
CTACK, cutaneous T-cell attracting chemokine	rs7773324	A	G	A	G	0.308	-0.0594	0.565	0.5309	0.0249	0.0172	3670	CTACK	0.062	7.74676e-07	ocpc	ID7mXA
Eotaxin	rs113968490	G	A	G	A	0.958	0.025	0.01	0.0398	0.0425	0.5565	8197	EOTAXIN	0.204	2.60597e-06	ocpc	ID7mXA
Eotaxin	rs115532376	C	G	C	G	0.929	-0.0627	0.015	0.0242	0.0566	0.2687	8197	EOTAXIN	0.194	1.59897e-06	ocpc	ID7mXA
Eotaxin	rs1185670	T	C	T	C	-0.273	0.0052	0.766	0.8219	0.0205	0.8009	8197	EOTAXIN	0.059	4.39673e-06	ocpc	ID7mXA
Eotaxin	rs12591300	A	G	A	G	0.259	-0.0092	0.341	0.3064	0.0172	0.5926	8197	EOTAXIN	0.053	1.23384e-06	ocpc	ID7mXA
Eotaxin	rs13355404	T	C	T	C	-0.416	-0.0405	0.118	0.1375	0.0229	0.07674	8197	EOTAXIN	0.089	2.68708e-06	ocpc	ID7mXA
Eotaxin	rs141816058	T	G	T	G	0.685	-0.0056	0.039	0.0521	0.0368	0.8793	8197	EOTAXIN	0.135	3.69803e-07	ocpc	ID7mXA
Eotaxin	rs1469341	G	A	G	A	0.318	0.0423	0.797	0.851	0.0221	0.05522	8197	EOTAXIN	0.069	4.53325e-06	ocpc	ID7mXA
Eotaxin	rs2797925	T	G	T	G	-0.468	0.0574	0.935	0.9517	0.0384	0.1354	8197	EOTAXIN	0.099	2.37099e-06	ocpc	ID7mXA
Eotaxin	rs4077029	C	T	C	T	-0.255	-0.0192	0.514	0.5978	0.0164	0.2436	8197	EOTAXIN	0.056	4.64398e-06	ocpc	ID7mXA
Eotaxin	rs73226808	T	C	T	C	0.644	-0.0583	0.031	0.0247	0.052	0.2621	8197	EOTAXIN	0.133	1.1705e-06	ocpc	ID7mXA
Eotaxin	rs7773324	A	G	A	G	0.308	-0.028	0.565	0.5411	0.0162	0.08404	8197	EOTAXIN	0.062	7.74676e-07	ocpc	ID7mXA
FGFBasic, basicfibroblast growth factor	rs113968490	G	A	G	A	0.958	-0.0128	0.01	0.0402	0.0437	0.7705	7609	FGF_BASIC	0.204	2.60597e-06	ocpc	ID7mXA
FGFBasic, basicfibroblast growth factor	rs115532376	C	G	C	G	0.929	-0.0105	0.015	0.0245	0.0574	0.8546	7609	FGF_BASIC	0.194	1.59897e-06	ocpc	ID7mXA
FGFBasic, basicfibroblast growth factor	rs1185670	T	C	T	C	-0.273	-0.0039	0.766	0.8213	0.0211	0.8546	7609	FGF_BASIC	0.059	4.39673e-06	ocpc	ID7mXA
FGFBasic, basicfibroblast growth factor	rs12591300	A	G	A	G	0.259	-0.0117	0.341	0.3056	0.0178	0.5092	7609	FGF_BASIC	0.053	1.23384e-06	ocpc	ID7mXA
FGFBasic, basicfibroblast growth factor	rs13355404	T	C	T	C	-0.416	-0.019	0.118	0.1384	0.0236	0.4198	7609	FGF_BASIC	0.089	2.68708e-06	ocpc	ID7mXA
FGFBasic, basicfibroblast growth factor	rs141816058	T	G	T	G	0.685	0.0676	0.039	0.0518	0.0382	0.07631	7609	FGF_BASIC	0.135	3.69803e-07	ocpc	ID7mXA
FGFBasic, basicfibroblast growth factor	rs142949414	G	T	G	T	0.678	-0.0206	0.034	0.0239	0.0702	0.769	5985	FGF_BASIC	0.145	2.88058e-06	ocpc	ID7mXA
FGFBasic, basicfibroblast growth factor	rs1469341	G	A	G	A	0.318	0.017	0.797	0.8525	0.0229	0.4595	7609	FGF_BASIC	0.069	4.53325e-06	ocpc	ID7mXA
FGFBasic, basicfibroblast growth factor	rs2797925	T	G	T	G	-0.468	0.0018	0.935	0.9519	0.0399	0.9636	7609	FGF_BASIC	0.099	2.37099e-06	ocpc	ID7mXA
FGFBasic, basicfibroblast growth factor	rs4077029	C	T	C	T	-0.255	0.0003	0.514	0.5986	0.017	0.9858	7609	FGF_BASIC	0.056	4.64398e-06	ocpc	ID7mXA
FGFBasic, basicfibroblast growth factor	rs73226808	T	C	T	C	0.644	-0.0807	0.031	0.0248	0.0536	0.1323	7609	FGF_BASIC	0.133	1.1705e-06	ocpc	ID7mXA
FGFBasic, basicfibroblast growth factor	rs7773324	A	G	A	G	0.308	0.0084	0.565	0.542	0.0168	0.6188	7609	FGF_BASIC	0.062	7.74676e-07	ocpc	ID7mXA
GCSF, granulocyte colony-stimulating factor	rs113968490	G	A	G	A	0.958	-0.0296	0.01	0.0404	0.0427	0.4872	7948	G_CSF	0.204	2.60597e-06	ocpc	ID7mXA
GCSF, granulocyte colony-stimulating factor	rs115532376	C	G	C	G	0.929	-0.0386	0.015	0.0247	0.0561	0.4908	7948	G_CSF	0.194	1.59897e-06	ocpc	ID7mXA
GCSF, granulocyte colony-stimulating factor	rs1185670	T	C	T	C	-0.273	0.0072	0.766	0.8219	0.0207	0.7296	7948	G_CSF	0.059	4.39673e-06	ocpc	ID7mXA
GCSF, granulocyte colony-stimulating factor	rs12591300	A	G	A	G	0.259	0.0134	0.341	0.3063	0.0174	0.4407	7948	G_CSF	0.053	1.23384e-06	ocpc	ID7mXA
GCSF, granulocyte colony-stimulating factor	rs13355404	T	C	T	C	-0.416	-0.0147	0.118	0.1372	0.0232	0.5268	7948	G_CSF	0.089	2.68708e-06	ocpc	ID7mXA
GCSF, granulocyte colony-stimulating factor	rs141816058	T	G	T	G	0.685	0.0007	0.039	0.0518	0.0373	0.986	7948	G_CSF	0.135	3.69803e-07	ocpc	ID7mXA
GCSF, granulocyte colony-stimulating factor	rs142949414	G	T	G	T	0.678	-0.0431	0.034	0.0241	0.067	0.5203	6404	G_CSF	0.145	2.88058e-06	ocpc	ID7mXA
GCSF, granulocyte colony-stimulating factor	rs1469341	G	A	G	A	0.318	0.0252	0.797	0.851	0.0224	0.2604	7948	G_CSF	0.069	4.53325e-06	ocpc	ID7mXA
GCSF, granulocyte colony-stimulating factor	rs2797925	T	G	T	G	-0.468	-0.0062	0.935	0.9512	0.0388	0.8728	7948	G_CSF	0.099	2.37099e-06	ocpc	ID7mXA
GCSF, granulocyte colony-stimulating factor	rs4077029	C	T	C	T	-0.255	-0.0087	0.514	0.5979	0.0167	0.6024	7948	G_CSF	0.056	4.64398e-06	ocpc	ID7mXA
GCSF, granulocyte colony-stimulating factor	rs73226808	T	C	T	C	0.644	-0.0847	0.031	0.0249	0.0526	0.1071	7948	G_CSF	0.133	1.1705e-06	ocpc	ID7mXA
GCSF, granulocyte colony-stimulating factor	rs7773324	A	G	A	G	0.308	0.0001	0.565	0.5405	0.0164	0.9954	7948	G_CSF	0.062	7.74676e-07	ocpc	ID7mXA
GROa, growth-regulated oncogene-a	rs113968490	G	A	G	A	0.958	0.0992	0.01	0.0394	0.0642	0.1223	3544	GROA	0.204	2.60597e-06	ocpc	ID7mXA
GROa, growth-regulated oncogene-a	rs115532376	C	G	C	G	0.929	-0.0747	0.015	0.0258	0.0808	0.3555	3544	GROA	0.194	1.59897e-06	ocpc	ID7mXA
GROa, growth-regulated oncogene-a	rs1185670	T	C	T	C	-0.273	-0.0124	0.766	0.8192	0.0311	0.6893	3544	GROA	0.059	4.39673e-06	ocpc	ID7mXA
GROa, growth-regulated oncogene-a	rs12591300	A	G	A	G	0.259	-0.0312	0.341	0.3053	0.0262	0.2327	3544	GROA	0.053	1.23384e-06	ocpc	ID7mXA
GROa, growth-regulated oncogene-a	rs13355404	T	C	T	C	-0.416	-0.0239	0.118	0.1378	0.0349	0.4938	3544	GROA	0.089	2.68708e-06	ocpc	ID7mXA
GROa, growth-regulated oncogene-a	rs141816058	T	G	T	G	0.685	0	0.039	0.0502	0.0565	0.9993	3544	GROA	0.135	3.69803e-07	ocpc	ID7mXA
GROa, growth-regulated oncogene-a	rs1469341	G	A	G	A	0.318	0.0052	0.797	0.8531	0.0339	0.877	3544	GROA	0.069	4.53325e-06	ocpc	ID7mXA
GROa, growth-regulated oncogene-a	rs2797925	T	G	T	G	-0.468	0.129	0.935	0.9515	0.059	0.02887	3544	GROA	0.099	2.37099e-06	ocpc	ID7mXA
GROa, growth-regulated oncogene-a	rs4077029	C	T	C	T	-0.255	-0.033	0.514	0.5941	0.0249	0.1857	3544	GROA	0.056	4.64398e-06	ocpc	ID7mXA
GROa, growth-regulated oncogene-a	rs73226808	T	C	T	C	0.644	0.0471	0.031	0.0247	0.0805	0.5582	3544	GROA	0.133	1.1705e-06	ocpc	ID7mXA
GROa, growth-regulated oncogene-a	rs7773324	A	G	A	G	0.308	-0.0108	0.565	0.5309	0.0254	0.6699	3544	GROA	0.062	7.74676e-07	ocpc	ID7mXA
HGF, hepatocyte growth factor	rs113968490	G	A	G	A	0.958	0.0417	0.01	0.0398	0.0418	0.3176	8336	HGF	0.204	2.60597e-06	ocpc	ID7mXA
HGF, hepatocyte growth factor	rs115532376	C	G	C	G	0.929	-0.0072	0.015	0.0244	0.0557	0.8968	8336	HGF	0.194	1.59897e-06	ocpc	ID7mXA
HGF, hepatocyte growth factor	rs1185670	T	C	T	C	-0.273	-0.0044	0.766	0.8221	0.0203	0.8278	8336	HGF	0.059	4.39673e-06	ocpc	ID7mXA
HGF, hepatocyte growth factor	rs12591300	A	G	A	G	0.259	0.0073	0.341	0.3064	0.017	0.6678	8336	HGF	0.053	1.23384e-06	ocpc	ID7mXA
HGF, hepatocyte growth factor	rs13355404	T	C	T	C	-0.416	-0.0209	0.118	0.1377	0.0226	0.3564	8336	HGF	0.089	2.68708e-06	ocpc	ID7mXA
HGF, hepatocyte growth factor	rs141816058	T	G	T	G	0.685	-0.032	0.039	0.0518	0.0364	0.3798	8336	HGF	0.135	3.69803e-07	ocpc	ID7mXA
HGF, hepatocyte growth factor	rs1469341	G	A	G	A	0.318	0.0525	0.797	0.8504	0.0218	0.01616	8336	HGF	0.069	4.53325e-06	ocpc	ID7mXA
HGF, hepatocyte growth factor	rs2797925	T	G	T	G	-0.468	0.0486	0.935	0.9515	0.038	0.2017	8336	HGF	0.099	2.37099e-06	ocpc	ID7mXA
HGF, hepatocyte growth factor	rs4077029	C	T	C	T	-0.255	-0.0081	0.514	0.5978	0.0163	0.6191	8336	HGF	0.056	4.64398e-06	ocpc	ID7mXA
HGF, hepatocyte growth factor	rs73226808	T	C	T	C	0.644	-0.0756	0.031	0.0247	0.0517	0.1437	8336	HGF	0.133	1.1705e-06	ocpc	ID7mXA
HGF, hepatocyte growth factor	rs7773324	A	G	A	G	0.308	-0.0225	0.565	0.5411	0.0161	0.1615	8336	HGF	0.062	7.74676e-07	ocpc	ID7mXA
IFNg, interferon gamma	rs113968490	G	A	G	A	0.958	0.0021	0.01	0.0402	0.0431	0.962	7745	IFN_G	0.204	2.60597e-06	ocpc	ID7mXA
IFNg, interferon gamma	rs115532376	C	G	C	G	0.929	-0.0177	0.015	0.0249	0.0567	0.7552	7745	IFN_G	0.194	1.59897e-06	ocpc	ID7mXA
IFNg, interferon gamma	rs1185670	T	C	T	C	-0.273	-0.0209	0.766	0.8223	0.021	0.3206	7745	IFN_G	0.059	4.39673e-06	ocpc	ID7mXA
IFNg, interferon gamma	rs12591300	A	G	A	G	0.259	0.0108	0.341	0.3034	0.0176	0.5389	7745	IFN_G	0.053	1.23384e-06	ocpc	ID7mXA
IFNg, interferon gamma	rs13355404	T	C	T	C	-0.416	-0.0254	0.118	0.1377	0.0235	0.2796	7745	IFN_G	0.089	2.68708e-06	ocpc	ID7mXA
IFNg, interferon gamma	rs141816058	T	G	T	G	0.685	0.0563	0.039	0.0526	0.0376	0.1346	7745	IFN_G	0.135	3.69803e-07	ocpc	ID7mXA
IFNg, interferon gamma	rs1469341	G	A	G	A	0.318	0.0125	0.797	0.8519	0.0228	0.5828	7745	IFN_G	0.069	4.53325e-06	ocpc	ID7mXA
IFNg, interferon gamma	rs2797925	T	G	T	G	-0.468	-0.0082	0.935	0.9514	0.0395	0.8359	7745	IFN_G	0.099	2.37099e-06	ocpc	ID7mXA
IFNg, interferon gamma	rs4077029	C	T	C	T	-0.255	0.0032	0.514	0.597	0.0169	0.8489	7745	IFN_G	0.056	4.64398e-06	ocpc	ID7mXA
IFNg, interferon gamma	rs73226808	T	C	T	C	0.644	-0.0924	0.031	0.0251	0.0531	0.08206	7745	IFN_G	0.133	1.1705e-06	ocpc	ID7mXA
IFNg, interferon gamma	rs7773324	A	G	A	G	0.308	0.0095	0.565	0.5405	0.0167	0.5708	7745	IFN_G	0.062	7.74676e-07	ocpc	ID7mXA
IL1b, interleukin	rs113968490	G	A	G	A	0.958	-0.0831	0.01	0.0394	0.066	0.208	3348	IL_1B	0.204	2.60597e-06	ocpc	ID7mXA
IL1b, interleukin	rs115532376	C	G	C	G	0.929	-0.0679	0.015	0.0262	0.0821	0.4083	3348	IL_1B	0.194	1.59897e-06	ocpc	ID7mXA
IL1b, interleukin	rs1185670	T	C	T	C	-0.273	0.0038	0.766	0.8193	0.0321	0.9059	3348	IL_1B	0.059	4.39673e-06	ocpc	ID7mXA
IL1b, interleukin	rs12591300	A	G	A	G	0.259	-0.0069	0.341	0.3062	0.0269	0.797	3348	IL_1B	0.053	1.23384e-06	ocpc	ID7mXA
IL1b, interleukin	rs13355404	T	C	T	C	-0.416	-0.0516	0.118	0.1381	0.036	0.1518	3348	IL_1B	0.089	2.68708e-06	ocpc	ID7mXA
IL1b, interleukin	rs141816058	T	G	T	G	0.685	0.0374	0.039	0.0514	0.0574	0.514	3348	IL_1B	0.135	3.69803e-07	ocpc	ID7mXA
IL1b, interleukin	rs1469341	G	A	G	A	0.318	0.0036	0.797	0.8512	0.0348	0.9169	3348	IL_1B	0.069	4.53325e-06	ocpc	ID7mXA
IL1b, interleukin	rs2797925	T	G	T	G	-0.468	-0.0736	0.935	0.9527	0.0616	0.2322	3348	IL_1B	0.099	2.37099e-06	ocpc	ID7mXA
IL1b, interleukin	rs4077029	C	T	C	T	-0.255	0.0224	0.514	0.5917	0.0256	0.381	3348	IL_1B	0.056	4.64398e-06	ocpc	ID7mXA
IL1b, interleukin	rs73226808	T	C	T	C	0.644	0.1336	0.031	0.0245	0.0826	0.1059	3348	IL_1B	0.133	1.1705e-06	ocpc	ID7mXA
IL1b, interleukin	rs7773324	A	G	A	G	0.308	0.0007	0.565	0.5282	0.0261	0.9798	3348	IL_1B	0.062	7.74676e-07	ocpc	ID7mXA
IL1ra	rs113968490	G	A	G	A	0.958	0.0217	0.01	0.0393	0.0626	0.7295	3677	IL_1RA	0.204	2.60597e-06	ocpc	ID7mXA
IL1ra	rs115532376	C	G	C	G	0.929	0.0025	0.015	0.0255	0.0801	0.9747	3677	IL_1RA	0.194	1.59897e-06	ocpc	ID7mXA
IL1ra	rs1185670	T	C	T	C	-0.273	0.0301	0.766	0.8211	0.0308	0.3281	3677	IL_1RA	0.059	4.39673e-06	ocpc	ID7mXA
IL1ra	rs12591300	A	G	A	G	0.259	0.0021	0.341	0.307	0.0257	0.9341	3677	IL_1RA	0.053	1.23384e-06	ocpc	ID7mXA
IL1ra	rs13355404	T	C	T	C	-0.416	-0.044	0.118	0.1382	0.0343	0.1992	3677	IL_1RA	0.089	2.68708e-06	ocpc	ID7mXA
IL1ra	rs141816058	T	G	T	G	0.685	0.113	0.039	0.0497	0.0558	0.0429	3677	IL_1RA	0.135	3.69803e-07	ocpc	ID7mXA
IL1ra	rs1469341	G	A	G	A	0.318	0.0244	0.797	0.8535	0.0333	0.4636	3677	IL_1RA	0.069	4.53325e-06	ocpc	ID7mXA
IL1ra	rs2797925	T	G	T	G	-0.468	-0.0182	0.935	0.951	0.0576	0.7521	3677	IL_1RA	0.099	2.37099e-06	ocpc	ID7mXA
IL1ra	rs4077029	C	T	C	T	-0.255	0.0001	0.514	0.5949	0.0244	0.998	3677	IL_1RA	0.056	4.64398e-06	ocpc	ID7mXA
IL1ra	rs73226808	T	C	T	C	0.644	0.0158	0.031	0.0246	0.0786	0.8408	3677	IL_1RA	0.133	1.1705e-06	ocpc	ID7mXA
IL1ra	rs7773324	A	G	A	G	0.308	-0.0093	0.565	0.5328	0.0251	0.7115	3677	IL_1RA	0.062	7.74676e-07	ocpc	ID7mXA
IL2	rs113968490	G	A	G	A	0.958	-0.0702	0.01	0.0396	0.064	0.2732	3514	IL_2	0.204	2.60597e-06	ocpc	ID7mXA
IL2	rs115532376	C	G	C	G	0.929	-0.055	0.015	0.0259	0.0808	0.4963	3514	IL_2	0.194	1.59897e-06	ocpc	ID7mXA
IL2	rs1185670	T	C	T	C	-0.273	0.0183	0.766	0.8205	0.0313	0.5582	3514	IL_2	0.059	4.39673e-06	ocpc	ID7mXA
IL2	rs12591300	A	G	A	G	0.259	-0.0167	0.341	0.3069	0.0261	0.5223	3514	IL_2	0.053	1.23384e-06	ocpc	ID7mXA
IL2	rs13355404	T	C	T	C	-0.416	-0.066	0.118	0.1389	0.035	0.05939	3514	IL_2	0.089	2.68708e-06	ocpc	ID7mXA
IL2	rs141816058	T	G	T	G	0.685	0.0941	0.039	0.0502	0.0567	0.09718	3514	IL_2	0.135	3.69803e-07	ocpc	ID7mXA
IL2	rs1469341	G	A	G	A	0.318	-0.0054	0.797	0.8534	0.0341	0.8731	3514	IL_2	0.069	4.53325e-06	ocpc	ID7mXA
IL2	rs2797925	T	G	T	G	-0.468	0.0362	0.935	0.9525	0.0596	0.5431	3514	IL_2	0.099	2.37099e-06	ocpc	ID7mXA
IL2	rs4077029	C	T	C	T	-0.255	0.0085	0.514	0.5967	0.0249	0.7333	3514	IL_2	0.056	4.64398e-06	ocpc	ID7mXA
IL2	rs73226808	T	C	T	C	0.644	0.0438	0.031	0.0245	0.0808	0.5874	3514	IL_2	0.133	1.1705e-06	ocpc	ID7mXA
IL2	rs7773324	A	G	A	G	0.308	0.0182	0.565	0.5314	0.0256	0.4757	3514	IL_2	0.062	7.74676e-07	ocpc	ID7mXA
IL2ra	rs113968490	G	A	G	A	0.958	0.0161	0.01	0.0392	0.0622	0.796	3716	IL_2RA	0.204	2.60597e-06	ocpc	ID7mXA
IL2ra	rs115532376	C	G	C	G	0.929	-0.106	0.015	0.0253	0.0803	0.1871	3716	IL_2RA	0.194	1.59897e-06	ocpc	ID7mXA
IL2ra	rs1185670	T	C	T	C	-0.273	0.0521	0.766	0.8203	0.0305	0.08812	3716	IL_2RA	0.059	4.39673e-06	ocpc	ID7mXA
IL2ra	rs12591300	A	G	A	G	0.259	0.0018	0.341	0.3064	0.0256	0.9431	3716	IL_2RA	0.053	1.23384e-06	ocpc	ID7mXA
IL2ra	rs13355404	T	C	T	C	-0.416	0.0555	0.118	0.1386	0.0341	0.1036	3716	IL_2RA	0.089	2.68708e-06	ocpc	ID7mXA
IL2ra	rs141816058	T	G	T	G	0.685	0.0474	0.039	0.0498	0.0558	0.3958	3716	IL_2RA	0.135	3.69803e-07	ocpc	ID7mXA
IL2ra	rs1469341	G	A	G	A	0.318	0.0027	0.797	0.8527	0.033	0.9355	3716	IL_2RA	0.069	4.53325e-06	ocpc	ID7mXA
IL2ra	rs2797925	T	G	T	G	-0.468	-0.1263	0.935	0.9511	0.0573	0.0274	3716	IL_2RA	0.099	2.37099e-06	ocpc	ID7mXA
IL2ra	rs4077029	C	T	C	T	-0.255	0.0067	0.514	0.5946	0.0243	0.7825	3716	IL_2RA	0.056	4.64398e-06	ocpc	ID7mXA
IL2ra	rs73226808	T	C	T	C	0.644	-0.0886	0.031	0.0245	0.0778	0.2548	3716	IL_2RA	0.133	1.1705e-06	ocpc	ID7mXA
IL2ra	rs7773324	A	G	A	G	0.308	-0.045	0.565	0.5317	0.0248	0.06941	3716	IL_2RA	0.062	7.74676e-07	ocpc	ID7mXA
IL4	rs113968490	G	A	G	A	0.958	-0.0118	0.01	0.04	0.0423	0.7796	8168	IL_4	0.204	2.60597e-06	ocpc	ID7mXA
IL4	rs115532376	C	G	C	G	0.929	-0.0011	0.015	0.0245	0.0562	0.9843	8168	IL_4	0.194	1.59897e-06	ocpc	ID7mXA
IL4	rs1185670	T	C	T	C	-0.273	-0.0216	0.766	0.8222	0.0205	0.2923	8168	IL_4	0.059	4.39673e-06	ocpc	ID7mXA
IL4	rs12591300	A	G	A	G	0.259	0.0024	0.341	0.306	0.0172	0.8875	8168	IL_4	0.053	1.23384e-06	ocpc	ID7mXA
IL4	rs13355404	T	C	T	C	-0.416	-0.0348	0.118	0.1378	0.0229	0.1291	8168	IL_4	0.089	2.68708e-06	ocpc	ID7mXA
IL4	rs141816058	T	G	T	G	0.685	0.069	0.039	0.0522	0.037	0.06226	8168	IL_4	0.135	3.69803e-07	ocpc	ID7mXA
IL4	rs1469341	G	A	G	A	0.318	0.0287	0.797	0.8502	0.0221	0.1945	8168	IL_4	0.069	4.53325e-06	ocpc	ID7mXA
IL4	rs2797925	T	G	T	G	-0.468	0.0195	0.935	0.9516	0.0386	0.6135	8168	IL_4	0.099	2.37099e-06	ocpc	ID7mXA
IL4	rs4077029	C	T	C	T	-0.255	-0.0006	0.514	0.5972	0.0165	0.971	8168	IL_4	0.056	4.64398e-06	ocpc	ID7mXA
IL4	rs73226808	T	C	T	C	0.644	-0.0252	0.031	0.0246	0.0526	0.6321	8168	IL_4	0.133	1.1705e-06	ocpc	ID7mXA
IL4	rs7773324	A	G	A	G	0.308	0.0356	0.565	0.5405	0.0162	0.0281	8168	IL_4	0.062	7.74676e-07	ocpc	ID7mXA
IL5	rs113968490	G	A	G	A	0.958	-0.0317	0.01	0.0397	0.0644	0.6231	3403	IL_5	0.204	2.60597e-06	ocpc	ID7mXA
IL5	rs115532376	C	G	C	G	0.929	-0.0448	0.015	0.0256	0.0819	0.5845	3403	IL_5	0.194	1.59897e-06	ocpc	ID7mXA
IL5	rs1185670	T	C	T	C	-0.273	0.0038	0.766	0.8193	0.0317	0.9035	3403	IL_5	0.059	4.39673e-06	ocpc	ID7mXA
IL5	rs12591300	A	G	A	G	0.259	-0.0055	0.341	0.3066	0.0266	0.8367	3403	IL_5	0.053	1.23384e-06	ocpc	ID7mXA
IL5	rs13355404	T	C	T	C	-0.416	-0.0015	0.118	0.1388	0.0357	0.966	3403	IL_5	0.089	2.68708e-06	ocpc	ID7mXA
IL5	rs141816058	T	G	T	G	0.685	0.1365	0.039	0.051	0.0569	0.01646	3403	IL_5	0.135	3.69803e-07	ocpc	ID7mXA
IL5	rs1469341	G	A	G	A	0.318	0.0128	0.797	0.8519	0.0345	0.7118	3403	IL_5	0.069	4.53325e-06	ocpc	ID7mXA
IL5	rs2797925	T	G	T	G	-0.468	0.0392	0.935	0.9522	0.0602	0.5154	3403	IL_5	0.099	2.37099e-06	ocpc	ID7mXA
IL5	rs4077029	C	T	C	T	-0.255	0.0306	0.514	0.5923	0.0253	0.2274	3403	IL_5	0.056	4.64398e-06	ocpc	ID7mXA
IL5	rs73226808	T	C	T	C	0.644	-0.0189	0.031	0.0242	0.0832	0.8204	3403	IL_5	0.133	1.1705e-06	ocpc	ID7mXA
IL5	rs7773324	A	G	A	G	0.308	0.0061	0.565	0.5303	0.0259	0.8134	3403	IL_5	0.062	7.74676e-07	ocpc	ID7mXA
IL6	rs113968490	G	A	G	A	0.958	0.0051	0.01	0.0399	0.042	0.9038	8233	IL_6	0.204	2.60597e-06	ocpc	ID7mXA
IL6	rs115532376	C	G	C	G	0.929	0.0187	0.015	0.0246	0.0555	0.7361	8233	IL_6	0.194	1.59897e-06	ocpc	ID7mXA
IL6	rs1185670	T	C	T	C	-0.273	-0.0186	0.766	0.8224	0.0204	0.3632	8233	IL_6	0.059	4.39673e-06	ocpc	ID7mXA
IL6	rs12591300	A	G	A	G	0.259	-0.001	0.341	0.3059	0.0171	0.952	8233	IL_6	0.053	1.23384e-06	ocpc	ID7mXA
IL6	rs13355404	T	C	T	C	-0.416	-0.0136	0.118	0.1379	0.0228	0.5505	8233	IL_6	0.089	2.68708e-06	ocpc	ID7mXA
IL6	rs141816058	T	G	T	G	0.685	0.0654	0.039	0.0522	0.0367	0.07484	8233	IL_6	0.135	3.69803e-07	ocpc	ID7mXA
IL6	rs1469341	G	A	G	A	0.318	0.037	0.797	0.8504	0.022	0.09368	8233	IL_6	0.069	4.53325e-06	ocpc	ID7mXA
IL6	rs2797925	T	G	T	G	-0.468	-0.0044	0.935	0.9518	0.0385	0.9093	8233	IL_6	0.099	2.37099e-06	ocpc	ID7mXA
IL6	rs4077029	C	T	C	T	-0.255	-0.0019	0.514	0.5976	0.0164	0.9061	8233	IL_6	0.056	4.64398e-06	ocpc	ID7mXA
IL6	rs73226808	T	C	T	C	0.644	-0.0118	0.031	0.0247	0.0519	0.8207	8233	IL_6	0.133	1.1705e-06	ocpc	ID7mXA
IL6	rs7773324	A	G	A	G	0.308	0.0106	0.565	0.5411	0.0162	0.5108	8233	IL_6	0.062	7.74676e-07	ocpc	ID7mXA
IL7	rs113968490	G	A	G	A	0.958	0.0346	0.01	0.0396	0.064	0.588	3448	IL_7	0.204	2.60597e-06	ocpc	ID7mXA
IL7	rs115532376	C	G	C	G	0.929	-0.0009	0.015	0.0258	0.0822	0.9916	3448	IL_7	0.194	1.59897e-06	ocpc	ID7mXA
IL7	rs1185670	T	C	T	C	-0.273	0.0179	0.766	0.8226	0.0318	0.5733	3448	IL_7	0.059	4.39673e-06	ocpc	ID7mXA
IL7	rs12591300	A	G	A	G	0.259	0.011	0.341	0.3052	0.0264	0.6764	3448	IL_7	0.053	1.23384e-06	ocpc	ID7mXA
IL7	rs13355404	T	C	T	C	-0.416	-0.0389	0.118	0.139	0.0353	0.2706	3448	IL_7	0.089	2.68708e-06	ocpc	ID7mXA
IL7	rs141816058	T	G	T	G	0.685	0.0307	0.039	0.0493	0.0576	0.5938	3448	IL_7	0.135	3.69803e-07	ocpc	ID7mXA
IL7	rs1469341	G	A	G	A	0.318	0.0138	0.797	0.8524	0.0343	0.6882	3448	IL_7	0.069	4.53325e-06	ocpc	ID7mXA
IL7	rs2797925	T	G	T	G	-0.468	0.0542	0.935	0.9517	0.0595	0.3616	3448	IL_7	0.099	2.37099e-06	ocpc	ID7mXA
IL7	rs4077029	C	T	C	T	-0.255	0.0433	0.514	0.5946	0.0252	0.08542	3448	IL_7	0.056	4.64398e-06	ocpc	ID7mXA
IL7	rs73226808	T	C	T	C	0.644	-0.0335	0.031	0.0248	0.0816	0.6816	3448	IL_7	0.133	1.1705e-06	ocpc	ID7mXA
IL7	rs7773324	A	G	A	G	0.308	-0.0213	0.565	0.5311	0.0258	0.4106	3448	IL_7	0.062	7.74676e-07	ocpc	ID7mXA
IL8	rs113968490	G	A	G	A	0.958	-0.0197	0.01	0.0397	0.0638	0.7579	3565	IL_8	0.204	2.60597e-06	ocpc	ID7mXA
IL8	rs115532376	C	G	C	G	0.929	-0.0797	0.015	0.0256	0.0813	0.3269	3565	IL_8	0.194	1.59897e-06	ocpc	ID7mXA
IL8	rs1185670	T	C	T	C	-0.273	0.0285	0.766	0.8203	0.031	0.3584	3565	IL_8	0.059	4.39673e-06	ocpc	ID7mXA
IL8	rs12591300	A	G	A	G	0.259	-0.0073	0.341	0.3054	0.026	0.7787	3565	IL_8	0.053	1.23384e-06	ocpc	ID7mXA
IL8	rs13355404	T	C	T	C	-0.416	-0.0988	0.118	0.1385	0.0348	0.004503	3565	IL_8	0.089	2.68708e-06	ocpc	ID7mXA
IL8	rs141816058	T	G	T	G	0.685	0.0599	0.039	0.0505	0.0561	0.2862	3565	IL_8	0.135	3.69803e-07	ocpc	ID7mXA
IL8	rs1469341	G	A	G	A	0.318	0.0221	0.797	0.852	0.0337	0.5113	3565	IL_8	0.069	4.53325e-06	ocpc	ID7mXA
IL8	rs2797925	T	G	T	G	-0.468	0.083	0.935	0.9511	0.0583	0.1546	3565	IL_8	0.099	2.37099e-06	ocpc	ID7mXA
IL8	rs4077029	C	T	C	T	-0.255	-0.0008	0.514	0.5932	0.0247	0.9747	3565	IL_8	0.056	4.64398e-06	ocpc	ID7mXA
IL8	rs73226808	T	C	T	C	0.644	0.0417	0.031	0.0246	0.0801	0.603	3565	IL_8	0.133	1.1705e-06	ocpc	ID7mXA
IL8	rs7773324	A	G	A	G	0.308	-0.0015	0.565	0.5297	0.0254	0.9516	3565	IL_8	0.062	7.74676e-07	ocpc	ID7mXA
IL9	rs113968490	G	A	G	A	0.958	-0.0174	0.01	0.0394	0.0628	0.7817	3673	IL_9	0.204	2.60597e-06	ocpc	ID7mXA
IL9	rs115532376	C	G	C	G	0.929	-0.0932	0.015	0.0256	0.0801	0.2447	3673	IL_9	0.194	1.59897e-06	ocpc	ID7mXA
IL9	rs1185670	T	C	T	C	-0.273	0.0182	0.766	0.8208	0.0308	0.5537	3673	IL_9	0.059	4.39673e-06	ocpc	ID7mXA
IL9	rs12591300	A	G	A	G	0.259	0.0096	0.341	0.3069	0.0257	0.7089	3673	IL_9	0.053	1.23384e-06	ocpc	ID7mXA
IL9	rs13355404	T	C	T	C	-0.416	-0.0276	0.118	0.1382	0.0343	0.4216	3673	IL_9	0.089	2.68708e-06	ocpc	ID7mXA
IL9	rs141816058	T	G	T	G	0.685	0.1145	0.039	0.0495	0.0559	0.04043	3673	IL_9	0.135	3.69803e-07	ocpc	ID7mXA
IL9	rs1469341	G	A	G	A	0.318	0.0376	0.797	0.8533	0.0332	0.2573	3673	IL_9	0.069	4.53325e-06	ocpc	ID7mXA
IL9	rs2797925	T	G	T	G	-0.468	0.0106	0.935	0.9513	0.0574	0.8532	3673	IL_9	0.099	2.37099e-06	ocpc	ID7mXA
IL9	rs4077029	C	T	C	T	-0.255	0.0011	0.514	0.5958	0.0244	0.9656	3673	IL_9	0.056	4.64398e-06	ocpc	ID7mXA
IL9	rs73226808	T	C	T	C	0.644	0.0044	0.031	0.0246	0.0786	0.9553	3673	IL_9	0.133	1.1705e-06	ocpc	ID7mXA
IL9	rs7773324	A	G	A	G	0.308	0.0041	0.565	0.5329	0.025	0.8694	3673	IL_9	0.062	7.74676e-07	ocpc	ID7mXA
IL10	rs113968490	G	A	G	A	0.958	0.0117	0.01	0.0402	0.0433	0.7866	7724	IL_10	0.204	2.60597e-06	ocpc	ID7mXA
IL10	rs115532376	C	G	C	G	0.929	-0.0528	0.015	0.0247	0.0575	0.3586	7724	IL_10	0.194	1.59897e-06	ocpc	ID7mXA
IL10	rs1185670	T	C	T	C	-0.273	-0.0208	0.766	0.8209	0.021	0.3206	7724	IL_10	0.059	4.39673e-06	ocpc	ID7mXA
IL10	rs12591300	A	G	A	G	0.259	0.0146	0.341	0.3051	0.0177	0.4075	7724	IL_10	0.053	1.23384e-06	ocpc	ID7mXA
IL10	rs13355404	T	C	T	C	-0.416	-0.0256	0.118	0.1383	0.0235	0.2758	7724	IL_10	0.089	2.68708e-06	ocpc	ID7mXA
IL10	rs141816058	T	G	T	G	0.685	0.0867	0.039	0.0515	0.0379	0.02196	7724	IL_10	0.135	3.69803e-07	ocpc	ID7mXA
IL10	rs142949414	G	T	G	T	0.678	-0.0598	0.034	0.0242	0.0701	0.3939	6069	IL_10	0.145	2.88058e-06	ocpc	ID7mXA
IL10	rs1469341	G	A	G	A	0.318	0.0251	0.797	0.8513	0.0227	0.27	7724	IL_10	0.069	4.53325e-06	ocpc	ID7mXA
IL10	rs2797925	T	G	T	G	-0.468	0.0129	0.935	0.9519	0.0397	0.7459	7724	IL_10	0.099	2.37099e-06	ocpc	ID7mXA
IL10	rs4077029	C	T	C	T	-0.255	0.0007	0.514	0.5961	0.0169	0.9672	7724	IL_10	0.056	4.64398e-06	ocpc	ID7mXA
IL10	rs73226808	T	C	T	C	0.644	-0.0153	0.031	0.0247	0.0541	0.7775	7724	IL_10	0.133	1.1705e-06	ocpc	ID7mXA
IL10	rs7773324	A	G	A	G	0.308	-0.0085	0.565	0.5411	0.0167	0.6106	7724	IL_10	0.062	7.74676e-07	ocpc	ID7mXA
Interleukin-12p70	rs113968490	G	A	G	A	0.958	0.0055	0.01	0.0399	0.0419	0.8954	8314	IL_12_P70	0.204	2.60597e-06	ocpc	ID7mXA
Interleukin-12p70	rs115532376	C	G	C	G	0.929	-0.0041	0.015	0.0244	0.0553	0.9409	8314	IL_12_P70	0.194	1.59897e-06	ocpc	ID7mXA
Interleukin-12p70	rs1185670	T	C	T	C	-0.273	-0.0234	0.766	0.8221	0.0204	0.2506	8314	IL_12_P70	0.059	4.39673e-06	ocpc	ID7mXA
Interleukin-12p70	rs12591300	A	G	A	G	0.259	-0.0043	0.341	0.3062	0.0171	0.8005	8314	IL_12_P70	0.053	1.23384e-06	ocpc	ID7mXA
Interleukin-12p70	rs13355404	T	C	T	C	-0.416	-0.0174	0.118	0.1377	0.0227	0.4429	8314	IL_12_P70	0.089	2.68708e-06	ocpc	ID7mXA
Interleukin-12p70	rs141816058	T	G	T	G	0.685	0.0264	0.039	0.052	0.0365	0.47	8314	IL_12_P70	0.135	3.69803e-07	ocpc	ID7mXA
Interleukin-12p70	rs1469341	G	A	G	A	0.318	0.044	0.797	0.8504	0.0219	0.04432	8314	IL_12_P70	0.069	4.53325e-06	ocpc	ID7mXA
Interleukin-12p70	rs2797925	T	G	T	G	-0.468	0.0483	0.935	0.9515	0.0382	0.206	8314	IL_12_P70	0.099	2.37099e-06	ocpc	ID7mXA
Interleukin-12p70	rs4077029	C	T	C	T	-0.255	-0.0111	0.514	0.5975	0.0163	0.4961	8314	IL_12_P70	0.056	4.64398e-06	ocpc	ID7mXA
Interleukin-12p70	rs73226808	T	C	T	C	0.644	-0.0748	0.031	0.0248	0.0518	0.1484	8314	IL_12_P70	0.133	1.1705e-06	ocpc	ID7mXA
Interleukin-12p70	rs7773324	A	G	A	G	0.308	-0.0118	0.565	0.5415	0.0161	0.4622	8314	IL_12_P70	0.062	7.74676e-07	ocpc	ID7mXA
IL13	rs113968490	G	A	G	A	0.958	0.0566	0.01	0.0396	0.063	0.3689	3596	IL_13	0.204	2.60597e-06	ocpc	ID7mXA
IL13	rs115532376	C	G	C	G	0.929	-0.1059	0.015	0.0256	0.0809	0.1902	3596	IL_13	0.194	1.59897e-06	ocpc	ID7mXA
IL13	rs1185670	T	C	T	C	-0.273	0.0079	0.766	0.8203	0.031	0.7998	3596	IL_13	0.059	4.39673e-06	ocpc	ID7mXA
IL13	rs12591300	A	G	A	G	0.259	-0.0169	0.341	0.3053	0.0259	0.5146	3596	IL_13	0.053	1.23384e-06	ocpc	ID7mXA
IL13	rs13355404	T	C	T	C	-0.416	0.0084	0.118	0.139	0.0346	0.8094	3596	IL_13	0.089	2.68708e-06	ocpc	ID7mXA
IL13	rs141816058	T	G	T	G	0.685	0.0841	0.039	0.0506	0.0556	0.1308	3596	IL_13	0.135	3.69803e-07	ocpc	ID7mXA
IL13	rs1469341	G	A	G	A	0.318	0.0301	0.797	0.8526	0.0336	0.3706	3596	IL_13	0.069	4.53325e-06	ocpc	ID7mXA
IL13	rs2797925	T	G	T	G	-0.468	0.0469	0.935	0.9511	0.0581	0.4201	3596	IL_13	0.099	2.37099e-06	ocpc	ID7mXA
IL13	rs4077029	C	T	C	T	-0.255	0.0249	0.514	0.5931	0.0247	0.3134	3596	IL_13	0.056	4.64398e-06	ocpc	ID7mXA
IL13	rs73226808	T	C	T	C	0.644	-0.0869	0.031	0.0246	0.0808	0.282	3596	IL_13	0.133	1.1705e-06	ocpc	ID7mXA
IL13	rs7773324	A	G	A	G	0.308	-0.0192	0.565	0.5309	0.0253	0.4483	3596	IL_13	0.062	7.74676e-07	ocpc	ID7mXA
IL16	rs113968490	G	A	G	A	0.958	0.0233	0.01	0.0384	0.0642	0.7166	3521	IL_16	0.204	2.60597e-06	ocpc	ID7mXA
IL16	rs115532376	C	G	C	G	0.929	-0.1653	0.015	0.0249	0.0837	0.04835	3521	IL_16	0.194	1.59897e-06	ocpc	ID7mXA
IL16	rs1185670	T	C	T	C	-0.273	-0.0391	0.766	0.8189	0.0312	0.2106	3521	IL_16	0.059	4.39673e-06	ocpc	ID7mXA
IL16	rs12591300	A	G	A	G	0.259	0.0065	0.341	0.308	0.0262	0.8038	3521	IL_16	0.053	1.23384e-06	ocpc	ID7mXA
IL16	rs13355404	T	C	T	C	-0.416	-0.0954	0.118	0.1368	0.0352	0.006741	3521	IL_16	0.089	2.68708e-06	ocpc	ID7mXA
IL16	rs141816058	T	G	T	G	0.685	-0.114	0.039	0.0493	0.0567	0.04438	3521	IL_16	0.135	3.69803e-07	ocpc	ID7mXA
IL16	rs1469341	G	A	G	A	0.318	-0.062	0.797	0.8526	0.0339	0.06718	3521	IL_16	0.069	4.53325e-06	ocpc	ID7mXA
IL16	rs2797925	T	G	T	G	-0.468	-0.0069	0.935	0.9506	0.0586	0.9058	3521	IL_16	0.099	2.37099e-06	ocpc	ID7mXA
IL16	rs4077029	C	T	C	T	-0.255	0.0072	0.514	0.5918	0.0249	0.7729	3521	IL_16	0.056	4.64398e-06	ocpc	ID7mXA
IL16	rs73226808	T	C	T	C	0.644	-0.0538	0.031	0.0248	0.0793	0.4977	3521	IL_16	0.133	1.1705e-06	ocpc	ID7mXA
IL16	rs7773324	A	G	A	G	0.308	-0.0173	0.565	0.533	0.0255	0.4968	3521	IL_16	0.062	7.74676e-07	ocpc	ID7mXA
IL17	rs12591300	A	G	A	G	0.259	-0.0004	0.341	0.3057	0.0176	0.9801	7804	IL_17	0.053	1.23384e-06	ocpc	ID7mXA
IL17	rs141816058	T	G	T	G	0.685	0.0562	0.039	0.0526	0.0376	0.1345	7804	IL_17	0.135	3.69803e-07	ocpc	ID7mXA
IL17	rs1469341	G	A	G	A	0.318	0.0054	0.797	0.8519	0.0227	0.8107	7804	IL_17	0.069	4.53325e-06	ocpc	ID7mXA
IL18	rs113968490	G	A	G	A	0.958	0.0706	0.01	0.0396	0.0623	0.2566	3675	IL_18	0.204	2.60597e-06	ocpc	ID7mXA
IL18	rs115532376	C	G	C	G	0.929	0.0161	0.015	0.0256	0.0803	0.8407	3675	IL_18	0.194	1.59897e-06	ocpc	ID7mXA
IL18	rs1185670	T	C	T	C	-0.273	-0.008	0.766	0.8207	0.0308	0.794	3675	IL_18	0.059	4.39673e-06	ocpc	ID7mXA
IL18	rs12591300	A	G	A	G	0.259	-0.003	0.341	0.3051	0.0257	0.9082	3675	IL_18	0.053	1.23384e-06	ocpc	ID7mXA
IL18	rs13355404	T	C	T	C	-0.416	-0.0079	0.118	0.1386	0.0343	0.8182	3675	IL_18	0.089	2.68708e-06	ocpc	ID7mXA
IL18	rs141816058	T	G	T	G	0.685	-0.0791	0.039	0.0501	0.0552	0.1519	3675	IL_18	0.135	3.69803e-07	ocpc	ID7mXA
IL18	rs1469341	G	A	G	A	0.318	-0.0082	0.797	0.8529	0.0333	0.8048	3675	IL_18	0.069	4.53325e-06	ocpc	ID7mXA
IL18	rs2797925	T	G	T	G	-0.468	0.0095	0.935	0.9509	0.0577	0.8695	3675	IL_18	0.099	2.37099e-06	ocpc	ID7mXA
IL18	rs4077029	C	T	C	T	-0.255	0.0271	0.514	0.5934	0.0245	0.2694	3675	IL_18	0.056	4.64398e-06	ocpc	ID7mXA
IL18	rs73226808	T	C	T	C	0.644	-0.0445	0.031	0.0244	0.0786	0.5709	3675	IL_18	0.133	1.1705e-06	ocpc	ID7mXA
IL18	rs7773324	A	G	A	G	0.308	-0.0062	0.565	0.5319	0.025	0.8025	3675	IL_18	0.062	7.74676e-07	ocpc	ID7mXA
IP, interferon-gamma-induced protein 10	rs113968490	G	A	G	A	0.958	-0.0268	0.01	0.0393	0.0624	0.6672	3724	IP_10	0.204	2.60597e-06	ocpc	ID7mXA
IP, interferon-gamma-induced protein 10	rs115532376	C	G	C	G	0.929	-0.0014	0.015	0.0252	0.0814	0.9863	3724	IP_10	0.194	1.59897e-06	ocpc	ID7mXA
IP, interferon-gamma-induced protein 10	rs1185670	T	C	T	C	-0.273	-0.0524	0.766	0.8204	0.0306	0.08623	3724	IP_10	0.059	4.39673e-06	ocpc	ID7mXA
IP, interferon-gamma-induced protein 10	rs12591300	A	G	A	G	0.259	-0.0202	0.341	0.3064	0.0255	0.4302	3724	IP_10	0.053	1.23384e-06	ocpc	ID7mXA
IP, interferon-gamma-induced protein 10	rs13355404	T	C	T	C	-0.416	-0.0184	0.118	0.1385	0.0341	0.5892	3724	IP_10	0.089	2.68708e-06	ocpc	ID7mXA
IP, interferon-gamma-induced protein 10	rs141816058	T	G	T	G	0.685	-0.0183	0.039	0.0498	0.0551	0.7394	3724	IP_10	0.135	3.69803e-07	ocpc	ID7mXA
IP, interferon-gamma-induced protein 10	rs1469341	G	A	G	A	0.318	-0.0098	0.797	0.8526	0.033	0.7661	3724	IP_10	0.069	4.53325e-06	ocpc	ID7mXA
IP, interferon-gamma-induced protein 10	rs2797925	T	G	T	G	-0.468	0.1042	0.935	0.9508	0.0575	0.06979	3724	IP_10	0.099	2.37099e-06	ocpc	ID7mXA
IP, interferon-gamma-induced protein 10	rs4077029	C	T	C	T	-0.255	-0.0067	0.514	0.5945	0.0243	0.7828	3724	IP_10	0.056	4.64398e-06	ocpc	ID7mXA
IP, interferon-gamma-induced protein 10	rs73226808	T	C	T	C	0.644	-0.188	0.031	0.0245	0.0769	0.01451	3724	IP_10	0.133	1.1705e-06	ocpc	ID7mXA
IP, interferon-gamma-induced protein 10	rs7773324	A	G	A	G	0.308	0.0037	0.565	0.5317	0.0248	0.8813	3724	IP_10	0.062	7.74676e-07	ocpc	ID7mXA
MCP1, monocyte chemotactic protein-1	rs113968490	G	A	G	A	0.958	0.0176	0.01	0.0398	0.0418	0.6732	8337	MCP_1_MCAF	0.204	2.60597e-06	ocpc	ID7mXA
MCP1, monocyte chemotactic protein-1	rs115532376	C	G	C	G	0.929	0.0259	0.015	0.0244	0.0563	0.6447	8337	MCP_1_MCAF	0.194	1.59897e-06	ocpc	ID7mXA
MCP1, monocyte chemotactic protein-1	rs1185670	T	C	T	C	-0.273	-0.0158	0.766	0.8222	0.0204	0.4368	8337	MCP_1_MCAF	0.059	4.39673e-06	ocpc	ID7mXA
MCP1, monocyte chemotactic protein-1	rs12591300	A	G	A	G	0.259	0.0098	0.341	0.3064	0.0171	0.5664	8337	MCP_1_MCAF	0.053	1.23384e-06	ocpc	ID7mXA
MCP1, monocyte chemotactic protein-1	rs13355404	T	C	T	C	-0.416	-0.0334	0.118	0.1377	0.0227	0.1404	8337	MCP_1_MCAF	0.089	2.68708e-06	ocpc	ID7mXA
MCP1, monocyte chemotactic protein-1	rs141816058	T	G	T	G	0.685	-0.0116	0.039	0.0518	0.0364	0.7498	8337	MCP_1_MCAF	0.135	3.69803e-07	ocpc	ID7mXA
MCP1, monocyte chemotactic protein-1	rs1469341	G	A	G	A	0.318	0.0439	0.797	0.8504	0.0219	0.04504	8337	MCP_1_MCAF	0.069	4.53325e-06	ocpc	ID7mXA
MCP1, monocyte chemotactic protein-1	rs2797925	T	G	T	G	-0.468	-0.0287	0.935	0.9515	0.0381	0.4523	8337	MCP_1_MCAF	0.099	2.37099e-06	ocpc	ID7mXA
MCP1, monocyte chemotactic protein-1	rs4077029	C	T	C	T	-0.255	-0.0086	0.514	0.5978	0.0164	0.5979	8337	MCP_1_MCAF	0.056	4.64398e-06	ocpc	ID7mXA
MCP1, monocyte chemotactic protein-1	rs73226808	T	C	T	C	0.644	-0.0144	0.031	0.0247	0.0517	0.7804	8337	MCP_1_MCAF	0.133	1.1705e-06	ocpc	ID7mXA
MCP1, monocyte chemotactic protein-1	rs7773324	A	G	A	G	0.308	-0.0124	0.565	0.5412	0.0161	0.441	8337	MCP_1_MCAF	0.062	7.74676e-07	ocpc	ID7mXA
MCP3, monocyte-specific chemokine 3	rs113968490	G	A	G	A	0.958	-0.0207	0.01	0.0419	0.1086	0.8486	1099	MCP_3	0.204	2.60597e-06	ocpc	ID7mXA
MCP3, monocyte-specific chemokine 3	rs1185670	T	C	T	C	-0.273	0.0195	0.766	0.8185	0.0556	0.7255	1099	MCP_3	0.059	4.39673e-06	ocpc	ID7mXA
MCP3, monocyte-specific chemokine 3	rs12591300	A	G	A	G	0.259	0.0014	0.341	0.3156	0.0469	0.9754	1099	MCP_3	0.053	1.23384e-06	ocpc	ID7mXA
MCP3, monocyte-specific chemokine 3	rs13355404	T	C	T	C	-0.416	0.023	0.118	0.1343	0.062	0.7099	1099	MCP_3	0.089	2.68708e-06	ocpc	ID7mXA
MCP3, monocyte-specific chemokine 3	rs141816058	T	G	T	G	0.685	0.0999	0.039	0.0569	0.0966	0.3007	1099	MCP_3	0.135	3.69803e-07	ocpc	ID7mXA
MCP3, monocyte-specific chemokine 3	rs1469341	G	A	G	A	0.318	-0.0008	0.797	0.8356	0.0585	0.9895	1099	MCP_3	0.069	4.53325e-06	ocpc	ID7mXA
MCP3, monocyte-specific chemokine 3	rs2797925	T	G	T	G	-0.468	-0.0941	0.935	0.951	0.1072	0.3802	1099	MCP_3	0.099	2.37099e-06	ocpc	ID7mXA
MCP3, monocyte-specific chemokine 3	rs4077029	C	T	C	T	-0.255	0.0238	0.514	0.5891	0.0454	0.5997	1099	MCP_3	0.056	4.64398e-06	ocpc	ID7mXA
MCP3, monocyte-specific chemokine 3	rs73226808	T	C	T	C	0.644	-0.2257	0.031	0.0223	0.1488	0.1293	1099	MCP_3	0.133	1.1705e-06	ocpc	ID7mXA
MCP3, monocyte-specific chemokine 3	rs7773324	A	G	A	G	0.308	0.0058	0.565	0.5268	0.0451	0.8977	1099	MCP_3	0.062	7.74676e-07	ocpc	ID7mXA
MCSF, macrophage colony-stimulating factor	rs113968490	G	A	G	A	0.958	0.0487	0.01	0.0398	0.0758	0.521	2498	M_CSF	0.204	2.60597e-06	ocpc	ID7mXA
MCSF, macrophage colony-stimulating factor	rs115532376	C	G	C	G	0.929	-0.0674	0.015	0.0251	0.0983	0.4929	2498	M_CSF	0.194	1.59897e-06	ocpc	ID7mXA
MCSF, macrophage colony-stimulating factor	rs1185670	T	C	T	C	-0.273	-0.0396	0.766	0.8223	0.0373	0.2887	2498	M_CSF	0.059	4.39673e-06	ocpc	ID7mXA
MCSF, macrophage colony-stimulating factor	rs12591300	A	G	A	G	0.259	-0.0205	0.341	0.3067	0.031	0.5078	2498	M_CSF	0.053	1.23384e-06	ocpc	ID7mXA
MCSF, macrophage colony-stimulating factor	rs13355404	T	C	T	C	-0.416	0.0005	0.118	0.1372	0.0417	0.9913	2498	M_CSF	0.089	2.68708e-06	ocpc	ID7mXA
MCSF, macrophage colony-stimulating factor	rs141816058	T	G	T	G	0.685	0.0749	0.039	0.0506	0.0682	0.2719	2498	M_CSF	0.135	3.69803e-07	ocpc	ID7mXA
MCSF, macrophage colony-stimulating factor	rs1469341	G	A	G	A	0.318	-0.0155	0.797	0.8549	0.041	0.7055	2498	M_CSF	0.069	4.53325e-06	ocpc	ID7mXA
MCSF, macrophage colony-stimulating factor	rs2797925	T	G	T	G	-0.468	-0.0293	0.935	0.9495	0.0685	0.6688	2498	M_CSF	0.099	2.37099e-06	ocpc	ID7mXA
MCSF, macrophage colony-stimulating factor	rs4077029	C	T	C	T	-0.255	0.0472	0.514	0.5885	0.0299	0.1137	2498	M_CSF	0.056	4.64398e-06	ocpc	ID7mXA
MCSF, macrophage colony-stimulating factor	rs73226808	T	C	T	C	0.644	-0.0315	0.031	0.0245	0.0954	0.7417	2498	M_CSF	0.133	1.1705e-06	ocpc	ID7mXA
MCSF, macrophage colony-stimulating factor	rs7773324	A	G	A	G	0.308	0.0012	0.565	0.5317	0.03	0.9677	2498	M_CSF	0.062	7.74676e-07	ocpc	ID7mXA
MIF, macrophage-migration inhibitory factor	rs113968490	G	A	G	A	0.958	-0.0326	0.01	0.0394	0.064	0.6106	3533	MIF	0.204	2.60597e-06	ocpc	ID7mXA
MIF, macrophage-migration inhibitory factor	rs115532376	C	G	C	G	0.929	-0.1066	0.015	0.0252	0.0828	0.1981	3533	MIF	0.194	1.59897e-06	ocpc	ID7mXA
MIF, macrophage-migration inhibitory factor	rs1185670	T	C	T	C	-0.273	0.0023	0.766	0.8192	0.0312	0.94	3533	MIF	0.059	4.39673e-06	ocpc	ID7mXA
MIF, macrophage-migration inhibitory factor	rs12591300	A	G	A	G	0.259	-0.028	0.341	0.3058	0.0263	0.2875	3533	MIF	0.053	1.23384e-06	ocpc	ID7mXA
MIF, macrophage-migration inhibitory factor	rs13355404	T	C	T	C	-0.416	-0.06	0.118	0.1398	0.0348	0.08456	3533	MIF	0.089	2.68708e-06	ocpc	ID7mXA
MIF, macrophage-migration inhibitory factor	rs141816058	T	G	T	G	0.685	-0.0084	0.039	0.0499	0.057	0.8826	3533	MIF	0.135	3.69803e-07	ocpc	ID7mXA
MIF, macrophage-migration inhibitory factor	rs142949414	G	T	G	T	0.678	0.069	0.034	0.0244	0.0872	0.4292	3533	MIF	0.145	2.88058e-06	ocpc	ID7mXA
MIF, macrophage-migration inhibitory factor	rs1469341	G	A	G	A	0.318	-0.0708	0.797	0.8518	0.0339	0.03674	3533	MIF	0.069	4.53325e-06	ocpc	ID7mXA
MIF, macrophage-migration inhibitory factor	rs2797925	T	G	T	G	-0.468	0.0037	0.935	0.9516	0.059	0.9495	3533	MIF	0.099	2.37099e-06	ocpc	ID7mXA
MIF, macrophage-migration inhibitory factor	rs4077029	C	T	C	T	-0.255	0.0056	0.514	0.5958	0.0249	0.8221	3533	MIF	0.056	4.64398e-06	ocpc	ID7mXA
MIF, macrophage-migration inhibitory factor	rs73226808	T	C	T	C	0.644	-0.006	0.031	0.0247	0.0804	0.9404	3533	MIF	0.133	1.1705e-06	ocpc	ID7mXA
MIF, macrophage-migration inhibitory factor	rs7773324	A	G	A	G	0.308	-0.0137	0.565	0.5309	0.0255	0.5907	3533	MIF	0.062	7.74676e-07	ocpc	ID7mXA
MIG, monokine induced by interferon gamma	rs113968490	G	A	G	A	0.958	-0.0116	0.01	0.0393	0.0626	0.8535	3724	MIG	0.204	2.60597e-06	ocpc	ID7mXA
MIG, monokine induced by interferon gamma	rs115532376	C	G	C	G	0.929	0.0358	0.015	0.0252	0.0805	0.656	3724	MIG	0.194	1.59897e-06	ocpc	ID7mXA
MIG, monokine induced by interferon gamma	rs1185670	T	C	T	C	-0.273	0.0193	0.766	0.8204	0.0304	0.5257	3724	MIG	0.059	4.39673e-06	ocpc	ID7mXA
MIG, monokine induced by interferon gamma	rs12591300	A	G	A	G	0.259	-0.0116	0.341	0.3064	0.0255	0.6484	3724	MIG	0.053	1.23384e-06	ocpc	ID7mXA
MIG, monokine induced by interferon gamma	rs13355404	T	C	T	C	-0.416	0.0521	0.118	0.1385	0.034	0.126	3724	MIG	0.089	2.68708e-06	ocpc	ID7mXA
MIG, monokine induced by interferon gamma	rs141816058	T	G	T	G	0.685	-0.0208	0.039	0.0498	0.0557	0.7092	3724	MIG	0.135	3.69803e-07	ocpc	ID7mXA
MIG, monokine induced by interferon gamma	rs1469341	G	A	G	A	0.318	0.0181	0.797	0.8526	0.0329	0.582	3724	MIG	0.069	4.53325e-06	ocpc	ID7mXA
MIG, monokine induced by interferon gamma	rs2797925	T	G	T	G	-0.468	0.0203	0.935	0.9508	0.0566	0.7202	3724	MIG	0.099	2.37099e-06	ocpc	ID7mXA
MIG, monokine induced by interferon gamma	rs4077029	C	T	C	T	-0.255	0.0289	0.514	0.5945	0.0242	0.2329	3724	MIG	0.056	4.64398e-06	ocpc	ID7mXA
MIG, monokine induced by interferon gamma	rs73226808	T	C	T	C	0.644	-0.0608	0.031	0.0244	0.0775	0.4325	3724	MIG	0.133	1.1705e-06	ocpc	ID7mXA
MIG, monokine induced by interferon gamma	rs7773324	A	G	A	G	0.308	0.0136	0.565	0.5317	0.0248	0.5835	3724	MIG	0.062	7.74676e-07	ocpc	ID7mXA
MIP1a, macrophage inflammatory protein-1a	rs113968490	G	A	G	A	0.958	-0.0502	0.01	0.0397	0.0639	0.4323	3561	MIP_1A	0.204	2.60597e-06	ocpc	ID7mXA
MIP1a, macrophage inflammatory protein-1a	rs115532376	C	G	C	G	0.929	-0.131	0.015	0.0256	0.0799	0.1011	3561	MIP_1A	0.194	1.59897e-06	ocpc	ID7mXA
MIP1a, macrophage inflammatory protein-1a	rs1185670	T	C	T	C	-0.273	0.0125	0.766	0.8202	0.0311	0.6877	3561	MIP_1A	0.059	4.39673e-06	ocpc	ID7mXA
MIP1a, macrophage inflammatory protein-1a	rs12591300	A	G	A	G	0.259	-0.0231	0.341	0.3056	0.026	0.3733	3561	MIP_1A	0.053	1.23384e-06	ocpc	ID7mXA
MIP1a, macrophage inflammatory protein-1a	rs13355404	T	C	T	C	-0.416	-0.059	0.118	0.1387	0.0348	0.08977	3561	MIP_1A	0.089	2.68708e-06	ocpc	ID7mXA
MIP1a, macrophage inflammatory protein-1a	rs141816058	T	G	T	G	0.685	0.0858	0.039	0.0506	0.056	0.1259	3561	MIP_1A	0.135	3.69803e-07	ocpc	ID7mXA
MIP1a, macrophage inflammatory protein-1a	rs1469341	G	A	G	A	0.318	0.0243	0.797	0.852	0.0337	0.4714	3561	MIP_1A	0.069	4.53325e-06	ocpc	ID7mXA
MIP1a, macrophage inflammatory protein-1a	rs2797925	T	G	T	G	-0.468	-0.0099	0.935	0.9513	0.0583	0.8654	3561	MIP_1A	0.099	2.37099e-06	ocpc	ID7mXA
MIP1a, macrophage inflammatory protein-1a	rs4077029	C	T	C	T	-0.255	0.0428	0.514	0.593	0.0248	0.08482	3561	MIP_1A	0.056	4.64398e-06	ocpc	ID7mXA
MIP1a, macrophage inflammatory protein-1a	rs73226808	T	C	T	C	0.644	-0.0379	0.031	0.0247	0.0793	0.6331	3561	MIP_1A	0.133	1.1705e-06	ocpc	ID7mXA
MIP1a, macrophage inflammatory protein-1a	rs7773324	A	G	A	G	0.308	-0.0202	0.565	0.5298	0.0254	0.4268	3561	MIP_1A	0.062	7.74676e-07	ocpc	ID7mXA
MIP1b, macrophage inflammatory protein-1b	rs113968490	G	A	G	A	0.958	-0.0039	0.01	0.0397	0.0422	0.9261	8287	MIP_1B	0.204	2.60597e-06	ocpc	ID7mXA
MIP1b, macrophage inflammatory protein-1b	rs115532376	C	G	C	G	0.929	-0.0955	0.015	0.0244	0.057	0.09402	8287	MIP_1B	0.194	1.59897e-06	ocpc	ID7mXA
MIP1b, macrophage inflammatory protein-1b	rs1185670	T	C	T	C	-0.273	-0.006	0.766	0.8223	0.0203	0.7682	8287	MIP_1B	0.059	4.39673e-06	ocpc	ID7mXA
MIP1b, macrophage inflammatory protein-1b	rs12591300	A	G	A	G	0.259	0.0041	0.341	0.3063	0.017	0.8115	8287	MIP_1B	0.053	1.23384e-06	ocpc	ID7mXA
MIP1b, macrophage inflammatory protein-1b	rs13355404	T	C	T	C	-0.416	-0.0221	0.118	0.1379	0.0227	0.3305	8287	MIP_1B	0.089	2.68708e-06	ocpc	ID7mXA
MIP1b, macrophage inflammatory protein-1b	rs141816058	T	G	T	G	0.685	-0.0075	0.039	0.052	0.0366	0.8387	8287	MIP_1B	0.135	3.69803e-07	ocpc	ID7mXA
MIP1b, macrophage inflammatory protein-1b	rs142949414	G	T	G	T	0.678	0.0187	0.034	0.0245	0.0867	0.8292	3674	MIP_1B	0.145	2.88058e-06	ocpc	ID7mXA
MIP1b, macrophage inflammatory protein-1b	rs1469341	G	A	G	A	0.318	0.022	0.797	0.8502	0.0219	0.3138	8287	MIP_1B	0.069	4.53325e-06	ocpc	ID7mXA
MIP1b, macrophage inflammatory protein-1b	rs2797925	T	G	T	G	-0.468	-0.0343	0.935	0.9516	0.0382	0.3692	8287	MIP_1B	0.099	2.37099e-06	ocpc	ID7mXA
MIP1b, macrophage inflammatory protein-1b	rs4077029	C	T	C	T	-0.255	-0.0151	0.514	0.598	0.0163	0.3561	8287	MIP_1B	0.056	4.64398e-06	ocpc	ID7mXA
MIP1b, macrophage inflammatory protein-1b	rs73226808	T	C	T	C	0.644	-0.0057	0.031	0.0247	0.0516	0.9123	8287	MIP_1B	0.133	1.1705e-06	ocpc	ID7mXA
MIP1b, macrophage inflammatory protein-1b	rs7773324	A	G	A	G	0.308	0.0071	0.565	0.541	0.016	0.6564	8287	MIP_1B	0.062	7.74676e-07	ocpc	ID7mXA
PDGFbb, platelet-derived growth factor BB	rs113968490	G	A	G	A	0.958	0.0344	0.01	0.0398	0.042	0.4128	8337	PDGF_BB	0.204	2.60597e-06	ocpc	ID7mXA
PDGFbb, platelet-derived growth factor BB	rs115532376	C	G	C	G	0.929	-0.0256	0.015	0.0244	0.0556	0.6446	8337	PDGF_BB	0.194	1.59897e-06	ocpc	ID7mXA
PDGFbb, platelet-derived growth factor BB	rs1185670	T	C	T	C	-0.273	-0.0043	0.766	0.8222	0.0204	0.8336	8337	PDGF_BB	0.059	4.39673e-06	ocpc	ID7mXA
PDGFbb, platelet-derived growth factor BB	rs12591300	A	G	A	G	0.259	0.01	0.341	0.3064	0.0171	0.5578	8337	PDGF_BB	0.053	1.23384e-06	ocpc	ID7mXA
PDGFbb, platelet-derived growth factor BB	rs13355404	T	C	T	C	-0.416	-0.0134	0.118	0.1377	0.0227	0.5529	8337	PDGF_BB	0.089	2.68708e-06	ocpc	ID7mXA
PDGFbb, platelet-derived growth factor BB	rs141816058	T	G	T	G	0.685	0.0165	0.039	0.0518	0.0366	0.6515	8337	PDGF_BB	0.135	3.69803e-07	ocpc	ID7mXA
PDGFbb, platelet-derived growth factor BB	rs1469341	G	A	G	A	0.318	0.0127	0.797	0.8504	0.0219	0.5635	8337	PDGF_BB	0.069	4.53325e-06	ocpc	ID7mXA
PDGFbb, platelet-derived growth factor BB	rs2797925	T	G	T	G	-0.468	0.0336	0.935	0.9515	0.0382	0.3792	8337	PDGF_BB	0.099	2.37099e-06	ocpc	ID7mXA
PDGFbb, platelet-derived growth factor BB	rs4077029	C	T	C	T	-0.255	-0.0232	0.514	0.5978	0.0163	0.1545	8337	PDGF_BB	0.056	4.64398e-06	ocpc	ID7mXA
PDGFbb, platelet-derived growth factor BB	rs73226808	T	C	T	C	0.644	-0.0572	0.031	0.0247	0.0515	0.2667	8337	PDGF_BB	0.133	1.1705e-06	ocpc	ID7mXA
PDGFbb, platelet-derived growth factor BB	rs7773324	A	G	A	G	0.308	0.0072	0.565	0.5412	0.0161	0.6557	8337	PDGF_BB	0.062	7.74676e-07	ocpc	ID7mXA
RANTES, regulated on Activation, Normal T Cell Expressed and Secreted	rs113968490	G	A	G	A	0.958	-0.0563	0.01	0.0389	0.0645	0.3829	3454	RANTES	0.204	2.60597e-06	ocpc	ID7mXA
RANTES, regulated on Activation, Normal T Cell Expressed and Secreted	rs115532376	C	G	C	G	0.929	-0.0858	0.015	0.0251	0.0837	0.3052	3454	RANTES	0.194	1.59897e-06	ocpc	ID7mXA
RANTES, regulated on Activation, Normal T Cell Expressed and Secreted	rs1185670	T	C	T	C	-0.273	0.0064	0.766	0.8238	0.0321	0.8411	3454	RANTES	0.059	4.39673e-06	ocpc	ID7mXA
RANTES, regulated on Activation, Normal T Cell Expressed and Secreted	rs12591300	A	G	A	G	0.259	-0.0048	0.341	0.3071	0.0265	0.8557	3454	RANTES	0.053	1.23384e-06	ocpc	ID7mXA
RANTES, regulated on Activation, Normal T Cell Expressed and Secreted	rs13355404	T	C	T	C	-0.416	-0.0547	0.118	0.1382	0.0355	0.1233	3454	RANTES	0.089	2.68708e-06	ocpc	ID7mXA
RANTES, regulated on Activation, Normal T Cell Expressed and Secreted	rs141816058	T	G	T	G	0.685	-0.0632	0.039	0.0489	0.0578	0.2746	3454	RANTES	0.135	3.69803e-07	ocpc	ID7mXA
RANTES, regulated on Activation, Normal T Cell Expressed and Secreted	rs1469341	G	A	G	A	0.318	-0.0309	0.797	0.8506	0.0341	0.3651	3454	RANTES	0.069	4.53325e-06	ocpc	ID7mXA
RANTES, regulated on Activation, Normal T Cell Expressed and Secreted	rs2797925	T	G	T	G	-0.468	-0.1	0.935	0.9515	0.0594	0.09241	3454	RANTES	0.099	2.37099e-06	ocpc	ID7mXA
RANTES, regulated on Activation, Normal T Cell Expressed and Secreted	rs4077029	C	T	C	T	-0.255	-0.0448	0.514	0.5969	0.0253	0.07609	3454	RANTES	0.056	4.64398e-06	ocpc	ID7mXA
RANTES, regulated on Activation, Normal T Cell Expressed and Secreted	rs73226808	T	C	T	C	0.644	-0.014	0.031	0.0244	0.0811	0.8634	3454	RANTES	0.133	1.1705e-06	ocpc	ID7mXA
RANTES, regulated on Activation, Normal T Cell Expressed and Secreted	rs7773324	A	G	A	G	0.308	-0.0378	0.565	0.5329	0.0258	0.1424	3454	RANTES	0.062	7.74676e-07	ocpc	ID7mXA
SCF, stem cell factor	rs113968490	G	A	G	A	0.958	0.0985	0.01	0.0398	0.042	0.01888	8334	SCF	0.204	2.60597e-06	ocpc	ID7mXA
SCF, stem cell factor	rs115532376	C	G	C	G	0.929	-0.0289	0.015	0.0244	0.0558	0.6045	8334	SCF	0.194	1.59897e-06	ocpc	ID7mXA
SCF, stem cell factor	rs1185670	T	C	T	C	-0.273	-0.0337	0.766	0.8222	0.0203	0.09747	8334	SCF	0.059	4.39673e-06	ocpc	ID7mXA
SCF, stem cell factor	rs12591300	A	G	A	G	0.259	0.0339	0.341	0.3064	0.017	0.04638	8334	SCF	0.053	1.23384e-06	ocpc	ID7mXA
SCF, stem cell factor	rs13355404	T	C	T	C	-0.416	-0.0115	0.118	0.1377	0.0226	0.6127	8334	SCF	0.089	2.68708e-06	ocpc	ID7mXA
SCF, stem cell factor	rs141816058	T	G	T	G	0.685	-0.0564	0.039	0.0519	0.0365	0.1226	8334	SCF	0.135	3.69803e-07	ocpc	ID7mXA
SCF, stem cell factor	rs1469341	G	A	G	A	0.318	0.0106	0.797	0.8504	0.0218	0.6273	8334	SCF	0.069	4.53325e-06	ocpc	ID7mXA
SCF, stem cell factor	rs2797925	T	G	T	G	-0.468	0.0207	0.935	0.9515	0.038	0.5862	8334	SCF	0.099	2.37099e-06	ocpc	ID7mXA
SCF, stem cell factor	rs4077029	C	T	C	T	-0.255	0.008	0.514	0.5978	0.0163	0.6264	8334	SCF	0.056	4.64398e-06	ocpc	ID7mXA
SCF, stem cell factor	rs73226808	T	C	T	C	0.644	-0.099	0.031	0.0247	0.0517	0.05553	8334	SCF	0.133	1.1705e-06	ocpc	ID7mXA
SCF, stem cell factor	rs7773324	A	G	A	G	0.308	-0.0159	0.565	0.5411	0.016	0.3198	8334	SCF	0.062	7.74676e-07	ocpc	ID7mXA
SCGFb, stem cell growth factor beta	rs113968490	G	A	G	A	0.958	-0.0002	0.01	0.0393	0.0624	0.9969	3721	SCGF_B	0.204	2.60597e-06	ocpc	ID7mXA
SCGFb, stem cell growth factor beta	rs115532376	C	G	C	G	0.929	-0.0158	0.015	0.0252	0.0802	0.8438	3721	SCGF_B	0.194	1.59897e-06	ocpc	ID7mXA
SCGFb, stem cell growth factor beta	rs1185670	T	C	T	C	-0.273	0.0038	0.766	0.8205	0.0305	0.9015	3721	SCGF_B	0.059	4.39673e-06	ocpc	ID7mXA
SCGFb, stem cell growth factor beta	rs12591300	A	G	A	G	0.259	-0.0158	0.341	0.3064	0.0255	0.5361	3721	SCGF_B	0.053	1.23384e-06	ocpc	ID7mXA
SCGFb, stem cell growth factor beta	rs13355404	T	C	T	C	-0.416	-0.0237	0.118	0.1385	0.0341	0.4867	3721	SCGF_B	0.089	2.68708e-06	ocpc	ID7mXA
SCGFb, stem cell growth factor beta	rs141816058	T	G	T	G	0.685	0.0346	0.039	0.0498	0.0555	0.5328	3721	SCGF_B	0.135	3.69803e-07	ocpc	ID7mXA
SCGFb, stem cell growth factor beta	rs1469341	G	A	G	A	0.318	-0.0636	0.797	0.8526	0.033	0.05381	3721	SCGF_B	0.069	4.53325e-06	ocpc	ID7mXA
SCGFb, stem cell growth factor beta	rs2797925	T	G	T	G	-0.468	0.023	0.935	0.9508	0.0572	0.6867	3721	SCGF_B	0.099	2.37099e-06	ocpc	ID7mXA
SCGFb, stem cell growth factor beta	rs4077029	C	T	C	T	-0.255	0.043	0.514	0.5945	0.0243	0.07618	3721	SCGF_B	0.056	4.64398e-06	ocpc	ID7mXA
SCGFb, stem cell growth factor beta	rs73226808	T	C	T	C	0.644	0.0167	0.031	0.0244	0.0782	0.831	3721	SCGF_B	0.133	1.1705e-06	ocpc	ID7mXA
SCGFb, stem cell growth factor beta	rs7773324	A	G	A	G	0.308	-0.0036	0.565	0.5317	0.0248	0.8854	3721	SCGF_B	0.062	7.74676e-07	ocpc	ID7mXA
SDF1a, stromal cell-derived factor-1 alpha	rs113968490	G	A	G	A	0.958	-0.0402	0.01	0.0399	0.0431	0.3512	7829	SDF_1A	0.204	2.60597e-06	ocpc	ID7mXA
SDF1a, stromal cell-derived factor-1 alpha	rs115532376	C	G	C	G	0.929	-0.0602	0.015	0.0245	0.0573	0.2935	7829	SDF_1A	0.194	1.59897e-06	ocpc	ID7mXA
SDF1a, stromal cell-derived factor-1 alpha	rs1185670	T	C	T	C	-0.273	0.0113	0.766	0.8223	0.021	0.5886	7829	SDF_1A	0.059	4.39673e-06	ocpc	ID7mXA
SDF1a, stromal cell-derived factor-1 alpha	rs12591300	A	G	A	G	0.259	0.0091	0.341	0.306	0.0176	0.6058	7829	SDF_1A	0.053	1.23384e-06	ocpc	ID7mXA
SDF1a, stromal cell-derived factor-1 alpha	rs13355404	T	C	T	C	-0.416	-0.0309	0.118	0.1376	0.0234	0.1875	7829	SDF_1A	0.089	2.68708e-06	ocpc	ID7mXA
SDF1a, stromal cell-derived factor-1 alpha	rs141816058	T	G	T	G	0.685	0.0302	0.039	0.0526	0.0376	0.4225	7829	SDF_1A	0.135	3.69803e-07	ocpc	ID7mXA
SDF1a, stromal cell-derived factor-1 alpha	rs1469341	G	A	G	A	0.318	0.0366	0.797	0.8496	0.0225	0.1041	7829	SDF_1A	0.069	4.53325e-06	ocpc	ID7mXA
SDF1a, stromal cell-derived factor-1 alpha	rs2797925	T	G	T	G	-0.468	0.0178	0.935	0.951	0.0391	0.6496	7829	SDF_1A	0.099	2.37099e-06	ocpc	ID7mXA
SDF1a, stromal cell-derived factor-1 alpha	rs4077029	C	T	C	T	-0.255	-0.0037	0.514	0.5983	0.0168	0.8271	7829	SDF_1A	0.056	4.64398e-06	ocpc	ID7mXA
SDF1a, stromal cell-derived factor-1 alpha	rs73226808	T	C	T	C	0.644	-0.0637	0.031	0.0249	0.0532	0.2307	7829	SDF_1A	0.133	1.1705e-06	ocpc	ID7mXA
SDF1a, stromal cell-derived factor-1 alpha	rs7773324	A	G	A	G	0.308	0.0113	0.565	0.5415	0.0165	0.4933	7829	SDF_1A	0.062	7.74676e-07	ocpc	ID7mXA
TNFa, tumour necrosis factor alpha	rs113968490	G	A	G	A	0.958	0.0005	0.01	0.0397	0.0639	0.9942	3493	TNF_A	0.204	2.60597e-06	ocpc	ID7mXA
TNFa, tumour necrosis factor alpha	rs115532376	C	G	C	G	0.929	-0.11	0.015	0.0259	0.0808	0.1735	3493	TNF_A	0.194	1.59897e-06	ocpc	ID7mXA
TNFa, tumour necrosis factor alpha	rs1185670	T	C	T	C	-0.273	0.0098	0.766	0.82	0.0313	0.755	3493	TNF_A	0.059	4.39673e-06	ocpc	ID7mXA
TNFa, tumour necrosis factor alpha	rs12591300	A	G	A	G	0.259	-0.0232	0.341	0.3066	0.0262	0.3756	3493	TNF_A	0.053	1.23384e-06	ocpc	ID7mXA
TNFa, tumour necrosis factor alpha	rs13355404	T	C	T	C	-0.416	-0.041	0.118	0.1369	0.0353	0.2454	3493	TNF_A	0.089	2.68708e-06	ocpc	ID7mXA
TNFa, tumour necrosis factor alpha	rs141816058	T	G	T	G	0.685	0.1518	0.039	0.0506	0.0563	0.006968	3493	TNF_A	0.135	3.69803e-07	ocpc	ID7mXA
TNFa, tumour necrosis factor alpha	rs1469341	G	A	G	A	0.318	0.003	0.797	0.8528	0.0342	0.9309	3493	TNF_A	0.069	4.53325e-06	ocpc	ID7mXA
TNFa, tumour necrosis factor alpha	rs2797925	T	G	T	G	-0.468	0.0622	0.935	0.9507	0.0589	0.2907	3493	TNF_A	0.099	2.37099e-06	ocpc	ID7mXA
TNFa, tumour necrosis factor alpha	rs4077029	C	T	C	T	-0.255	0.0249	0.514	0.5933	0.025	0.319	3493	TNF_A	0.056	4.64398e-06	ocpc	ID7mXA
TNFa, tumour necrosis factor alpha	rs73226808	T	C	T	C	0.644	0.0462	0.031	0.0247	0.0805	0.5663	3493	TNF_A	0.133	1.1705e-06	ocpc	ID7mXA
TNFa, tumour necrosis factor alpha	rs7773324	A	G	A	G	0.308	0.0327	0.565	0.53	0.0257	0.2022	3493	TNF_A	0.062	7.74676e-07	ocpc	ID7mXA
TNFb, tumour necrosis factor beta	rs1185670	T	C	T	C	-0.273	0.0095	0.766	0.8225	0.0469	0.8394	1566	TNF_B	0.059	4.39673e-06	ocpc	ID7mXA
TNFb, tumour necrosis factor beta	rs12591300	A	G	A	G	0.259	0.0082	0.341	0.3081	0.0391	0.8335	1566	TNF_B	0.053	1.23384e-06	ocpc	ID7mXA
TNFb, tumour necrosis factor beta	rs13355404	T	C	T	C	-0.416	0.1046	0.118	0.1449	0.0514	0.04175	1566	TNF_B	0.089	2.68708e-06	ocpc	ID7mXA
TNFb, tumour necrosis factor beta	rs141816058	T	G	T	G	0.685	0.0276	0.039	0.0495	0.0885	0.7554	1566	TNF_B	0.135	3.69803e-07	ocpc	ID7mXA
TNFb, tumour necrosis factor beta	rs1469341	G	A	G	A	0.318	0.0033	0.797	0.8474	0.0506	0.9484	1566	TNF_B	0.069	4.53325e-06	ocpc	ID7mXA
TNFb, tumour necrosis factor beta	rs4077029	C	T	C	T	-0.255	0.0064	0.514	0.5804	0.0377	0.8649	1566	TNF_B	0.056	4.64398e-06	ocpc	ID7mXA
TNFb, tumour necrosis factor beta	rs73226808	T	C	T	C	0.644	0.0224	0.031	0.0255	0.1216	0.8535	1566	TNF_B	0.133	1.1705e-06	ocpc	ID7mXA
TNFb, tumour necrosis factor beta	rs7773324	A	G	A	G	0.308	-0.0115	0.565	0.5224	0.0379	0.761	1566	TNF_B	0.062	7.74676e-07	ocpc	ID7mXA
TRAIL, TNF-related apoptosis-inducing ligand	rs113968490	G	A	G	A	0.958	0.0397	0.01	0.0399	0.0418	0.3427	8230	TRAIL	0.204	2.60597e-06	ocpc	ID7mXA
TRAIL, TNF-related apoptosis-inducing ligand	rs115532376	C	G	C	G	0.929	-0.0572	0.015	0.0245	0.0555	0.3027	8230	TRAIL	0.194	1.59897e-06	ocpc	ID7mXA
TRAIL, TNF-related apoptosis-inducing ligand	rs1185670	T	C	T	C	-0.273	-0.0182	0.766	0.8223	0.0204	0.3711	8230	TRAIL	0.059	4.39673e-06	ocpc	ID7mXA
TRAIL, TNF-related apoptosis-inducing ligand	rs12591300	A	G	A	G	0.259	0.0058	0.341	0.3067	0.0171	0.7327	8230	TRAIL	0.053	1.23384e-06	ocpc	ID7mXA
TRAIL, TNF-related apoptosis-inducing ligand	rs13355404	T	C	T	C	-0.416	0.0121	0.118	0.1376	0.0227	0.593	8230	TRAIL	0.089	2.68708e-06	ocpc	ID7mXA
TRAIL, TNF-related apoptosis-inducing ligand	rs141816058	T	G	T	G	0.685	0.0171	0.039	0.0517	0.0367	0.6407	8230	TRAIL	0.135	3.69803e-07	ocpc	ID7mXA
TRAIL, TNF-related apoptosis-inducing ligand	rs1469341	G	A	G	A	0.318	0.0287	0.797	0.8502	0.0219	0.1891	8230	TRAIL	0.069	4.53325e-06	ocpc	ID7mXA
TRAIL, TNF-related apoptosis-inducing ligand	rs2797925	T	G	T	G	-0.468	0.0548	0.935	0.9515	0.038	0.1488	8230	TRAIL	0.099	2.37099e-06	ocpc	ID7mXA
TRAIL, TNF-related apoptosis-inducing ligand	rs4077029	C	T	C	T	-0.255	-0.0033	0.514	0.5981	0.0164	0.8411	8230	TRAIL	0.056	4.64398e-06	ocpc	ID7mXA
TRAIL, TNF-related apoptosis-inducing ligand	rs73226808	T	C	T	C	0.644	-0.1174	0.031	0.0249	0.0514	0.02247	8230	TRAIL	0.133	1.1705e-06	ocpc	ID7mXA
TRAIL, TNF-related apoptosis-inducing ligand	rs7773324	A	G	A	G	0.308	-0.0214	0.565	0.5404	0.0161	0.1837	8230	TRAIL	0.062	7.74676e-07	ocpc	ID7mXA
VEGF, vascular endothelial growth factor	rs113968490	G	A	G	A	0.958	0.0469	0.01	0.0403	0.045	0.2968	7162	VEGF	0.204	2.60597e-06	ocpc	ID7mXA
VEGF, vascular endothelial growth factor	rs115532376	C	G	C	G	0.929	-0.0785	0.015	0.0246	0.0594	0.1867	7162	VEGF	0.194	1.59897e-06	ocpc	ID7mXA
VEGF, vascular endothelial growth factor	rs1185670	T	C	T	C	-0.273	-0.0027	0.766	0.8215	0.0219	0.9025	7162	VEGF	0.059	4.39673e-06	ocpc	ID7mXA
VEGF, vascular endothelial growth factor	rs12591300	A	G	A	G	0.259	0.0018	0.341	0.3033	0.0184	0.9221	7162	VEGF	0.053	1.23384e-06	ocpc	ID7mXA
VEGF, vascular endothelial growth factor	rs13355404	T	C	T	C	-0.416	-0.0013	0.118	0.1359	0.0246	0.9571	7162	VEGF	0.089	2.68708e-06	ocpc	ID7mXA
VEGF, vascular endothelial growth factor	rs141816058	T	G	T	G	0.685	-0.002	0.039	0.0526	0.039	0.9596	7162	VEGF	0.135	3.69803e-07	ocpc	ID7mXA
VEGF, vascular endothelial growth factor	rs1469341	G	A	G	A	0.318	0.0314	0.797	0.8532	0.0238	0.1869	7162	VEGF	0.069	4.53325e-06	ocpc	ID7mXA
VEGF, vascular endothelial growth factor	rs2797925	T	G	T	G	-0.468	0.086	0.935	0.9513	0.041	0.03604	7162	VEGF	0.099	2.37099e-06	ocpc	ID7mXA
VEGF, vascular endothelial growth factor	rs4077029	C	T	C	T	-0.255	-0.0303	0.514	0.5965	0.0177	0.08663	7162	VEGF	0.056	4.64398e-06	ocpc	ID7mXA
VEGF, vascular endothelial growth factor	rs73226808	T	C	T	C	0.644	-0.1327	0.031	0.0247	0.0558	0.01747	7162	VEGF	0.133	1.1705e-06	ocpc	ID7mXA
VEGF, vascular endothelial growth factor	rs7773324	A	G	A	G	0.308	0.0084	0.565	0.5402	0.0174	0.6277	7162	VEGF	0.062	7.74676e-07	ocpc	ID7mXA
Abbreviations:
F-statistic >10 suggests sufficient strength to ensure the validity of the instrumental variable.
Beta for systemic inflammatory regulators represent change in standard deviation per 1 copy of effect allele.

## Sheet: Table S4
Table S4. Association of circulating Cytokines (P<5E-8) With ocpc Using Mendelian Randomization
			MR Results									Heterogeneity test						Horizontal pleiotropy test
			MR.Egger			Weighted.median			Inverse.variance.weighted			Cochrane Q Test						MR-Egger Intercept Test
Cytokines(exposure)	outcome	nsnp	b_MR.Egger	se_MR.Egger	pval_MR.Egger	b_Weighted.median	se_Weighted.median	pval_Weighted.median	b_Inverse.variance.weighted	se_Inverse.variance.weighted	pval_Inverse.variance.weighted	Q_MR.Egger	Q_df_MR.Egger	Q_pval_MR.Egger	Q_Inverse.variance.weighted	Q_df_Inverse.variance.weighted	Q_pval_Inverse.variance.weighted	egger_intercept	se	pval
IL_7	ocpc	12	-0.190842	0.373964	0.620901	-0.469033	0.168316	0.00532612	-0.447749	0.150852	0.00299609	17.8747	10	0.0571149	18.8903	11	0.0630919	-0.0553536	0.0734354	0.468362
MIP_1A	ocpc	4	0.104139	0.752717	0.902636	0.459387	0.267507	0.0859261	0.537074	0.229045	0.0190355	1.82356	2	0.401808	2.18813	3	0.53429	0.071016	0.117616	0.607343
M_CSF	ocpc	10	0.000736616	0.257925	0.997791	-0.0684582	0.153511	0.655633	-0.200917	0.123664	0.104226	11.5198	8	0.173948	12.6706	9	0.178086	-0.0688482	0.0770152	0.397441
RANTES	ocpc	8	0.259747	0.465867	0.597319	-0.17022	0.233367	0.465753	-0.306641	0.210397	0.144995	8.54382	6	0.200905	11.1195	7	0.13349	-0.112996	0.0840166	0.227257
IL_1RA	ocpc	7	-0.457252	0.462505	0.368236	-0.0699259	0.245696	0.775948	-0.258646	0.18043	0.151715	5.91951	5	0.31413	6.18406	6	0.402891	0.0367451	0.077732	0.656331
IL_1B	ocpc	4	-0.814486	0.499205	0.244354	-0.203041	0.274272	0.459123	-0.340459	0.261035	0.192144	2.83344	2	0.242508	4.54915	3	0.207948	0.122705	0.111502	0.385875
IL_5	ocpc	7	0.550552	0.49356	0.31537	-0.286055	0.244272	0.241578	-0.306321	0.236749	0.195711	7.34308	5	0.19635	12.6171	6	0.0495362	-0.170499	0.0899714	0.116605
SCF	ocpc	10	-0.0598184	0.355277	0.87047	-0.162959	0.230838	0.480221	-0.239518	0.185206	0.195924	1.69177	8	0.989048	2.04307	9	0.990768	-0.0296159	0.0499672	0.569748
IFN_G	ocpc	11	-0.938788	0.694679	0.209555	-0.351849	0.311526	0.258714	-0.428557	0.336884	0.20333	25.1639	9	0.00279508	27.1543	10	0.00246191	0.0698646	0.0828066	0.420691
B_NGF	ocpc	3	-0.0437906	2.04083	0.986342	-0.387549	0.326906	0.235817	-0.344834	0.271501	0.20405	2.05532	1	0.151675	2.10165	2	0.34965	-0.0436505	0.290748	0.905132
IL_16	ocpc	8	-0.0721438	0.186103	0.711651	-0.122829	0.151814	0.418472	-0.149927	0.119064	0.207951	3.48613	6	0.745814	3.78186	7	0.804532	-0.0266015	0.0489165	0.60617
TRAIL	ocpc	11	0.0967995	0.274506	0.732482	-0.264586	0.222377	0.234121	-0.203843	0.176368	0.247771	9.68132	9	0.376894	11.7549	10	0.301792	-0.0571211	0.0411413	0.198411
IL_9	ocpc	5	-0.412755	0.439024	0.416491	-0.287298	0.224042	0.199723	-0.204558	0.182264	0.261728	0.893086	3	0.827096	1.16481	4	0.883858	0.0547	0.104936	0.638212
IL_8	ocpc	6	0.0412775	0.32663	0.905534	0.135986	0.233083	0.559607	0.173196	0.174616	0.321263	2.32881	4	0.675528	2.5572	5	0.767856	0.0266503	0.0557652	0.657664
CTACK	ocpc	11	-0.304424	0.295657	0.330049	-0.0232246	0.17916	0.896859	-0.164024	0.165523	0.321711	17.7551	9	0.0381239	18.4247	10	0.0482091	0.0426906	0.0732775	0.574474
GROA	ocpc	10	-0.261943	0.183173	0.190578	-0.217658	0.149885	0.146454	-0.112996	0.115887	0.329532	5.706	8	0.680125	6.80851	9	0.657049	0.0512815	0.0488395	0.324399
MIP_1B	ocpc	20	0.0440988	0.487938	0.928985	0.114344	0.208893	0.584117	0.154021	0.163589	0.346442	27.5753	18	0.0688195	27.6635	19	0.0901228	0.0141355	0.0589191	0.813108
SDF_1A	ocpc	7	-0.0592716	0.338419	0.867839	0.439065	0.270626	0.104717	0.183034	0.203732	0.36897	5.05452	5	0.409263	5.87239	6	0.437636	0.0449017	0.04992	0.409626
MCP_3	ocpc	4	0.0816526	0.370261	0.845926	0.137286	0.15312	0.369936	0.115219	0.12959	0.373949	0.348045	2	0.840278	0.35741	3	0.948893	0.00920641	0.0951314	0.931729
MCP_1_MCAF	ocpc	12	1.13634	0.586485	0.0814115	0.29108	0.28081	0.299934	0.194619	0.224253	0.385474	10.673	10	0.383553	13.8152	11	0.243386	-0.113805	0.0663268	0.116955
FGF_BASIC	ocpc	5	-0.409537	0.686784	0.592966	-0.160335	0.362529	0.658296	-0.233275	0.274885	0.396087	3.66544	3	0.29993	3.76551	4	0.43867	0.0251461	0.0878685	0.793365
IL_10	ocpc	16	-1.07215	0.76346	0.182014	-0.384038	0.223512	0.0857606	-0.181754	0.216957	0.402175	29.3385	14	0.00940154	32.431	15	0.00562198	0.0972925	0.0800905	0.244542
HGF	ocpc	8	0.302507	0.432436	0.51041	0.276061	0.267874	0.302746	0.173009	0.207998	0.405532	2.53825	6	0.864162	2.65492	7	0.914987	-0.0196241	0.0574529	0.744321
TNF_A	ocpc	3	0.27492	0.402811	0.618737	0.108105	0.261947	0.679827	0.156497	0.218342	0.473528	0.189569	1	0.663276	0.31196	2	0.855576	-0.0302865	0.0865712	0.785754
EOTAXIN	ocpc	17	0.83601	0.461419	0.090079	0.0758661	0.214166	0.723159	0.123025	0.173041	0.477109	19.3684	15	0.197521	22.8995	16	0.116449	-0.0941762	0.0569498	0.118964
MIF	ocpc	7	-0.0377021	0.309182	0.907695	-0.0251169	0.228255	0.912379	-0.111278	0.170802	0.514724	2.29443	5	0.807084	2.37594	6	0.882086	-0.0171455	0.0600576	0.786722
IL_4	ocpc	12	-0.0201454	0.249518	0.937244	-0.115564	0.217526	0.595234	0.0967324	0.159297	0.543688	6.12088	10	0.805007	6.49125	11	0.838662	0.0224708	0.0369235	0.556375
IL_13	ocpc	5	0.0233968	0.347679	0.950581	-0.226513	0.204095	0.267067	-0.110793	0.203016	0.585248	6.464	3	0.0910929	7.01628	4	0.13503	-0.0647444	0.127884	0.647524
TNF_B	ocpc	5	-0.640506	0.272246	0.100062	0.106063	0.188049	0.572741	0.111381	0.220676	0.613753	1.32501	3	0.723203	11.2717	4	0.0236741	0.217611	0.0689989	0.0511135
IL_2	ocpc	7	-0.316873	0.365299	0.425369	0.0635751	0.198151	0.748331	0.102168	0.218685	0.640362	9.83882	5	0.0799332	13.5978	6	0.0344659	0.0940093	0.0680174	0.225487
MIG	ocpc	10	0.035749	0.286117	0.90365	-0.00283685	0.157067	0.98559	-0.067961	0.153185	0.657293	15.6259	8	0.0480593	16.0005	9	0.066872	-0.0316953	0.0723747	0.673019
IL_6	ocpc	8	-0.453864	0.615597	0.488773	-0.0907075	0.33455	0.786289	-0.0698895	0.242343	0.773048	6.37857	6	0.382145	6.87376	7	0.442142	0.0449585	0.0658738	0.520391
PDGF_BB	ocpc	10	-0.538033	0.4655	0.281105	0.0646621	0.311619	0.835617	0.0608886	0.226095	0.787695	2.74074	8	0.94956	4.90723	9	0.842319	0.0796965	0.0541454	0.179261
G_CSF	ocpc	8	-0.221159	0.379128	0.580915	-0.167174	0.271551	0.538142	-0.0390462	0.216707	0.857012	4.92174	6	0.553889	5.26444	7	0.627727	0.0282634	0.0482799	0.57961
IL_18	ocpc	10	-0.228535	0.189558	0.26241	-0.196356	0.161006	0.222635	-0.0209961	0.116676	0.85719	7.17632	8	0.517734	9.09407	9	0.428636	0.0520236	0.0375668	0.203498
IL_2RA	ocpc	6	0.723864	0.372995	0.12428	-0.0188792	0.221366	0.932035	-0.0365773	0.215913	0.865476	3.67374	4	0.451957	8.80674	5	0.117025	-0.148989	0.0657609	0.0861442
VEGF	ocpc	13	-0.0614623	0.246086	0.807376	-0.146686	0.211868	0.488719	-0.0124716	0.149496	0.933515	8.03056	11	0.710564	8.09337	12	0.777792	0.0103148	0.0411557	0.806721
IP_10	ocpc	8	-0.20097	0.543276	0.724146	0.0431133	0.228896	0.8506	-0.0136254	0.175762	0.938208	2.5337	6	0.864677	2.66652	7	0.914045	0.0297679	0.0816808	0.728028
IL_17	ocpc	6	-1.00211	0.450282	0.090059	0.125971	0.31572	0.689896	-0.0130157	0.29329	0.964603	1.03123	4	0.905024	7.69322	5	0.173973	0.184691	0.0715555	0.0612574
SCGF_B	ocpc	19	-0.233619	0.252024	0.366917	-0.0394553	0.1397	0.777615	-0.00207069	0.118872	0.986102	24.057	17	0.117895	25.5912	18	0.109479	0.0509547	0.0489365	0.312346
IL_12_P70	ocpc	13	0.321176	0.917963	0.733036	-0.0958725	0.265979	0.71851	0.00269564	0.216463	0.990064	16.4602	11	0.124886	16.6518	12	0.16317	-0.0337964	0.0944464	0.727237

## Sheet: Table S5
Table S5 Association of circulating Cytokines (P<5E-6) With ocpc Using Mendelian Randomization
			MR Results									Heterogeneity test						Horizontal pleiotropy test
			MR.Egger			Weighted.median			Inverse.variance.weighted			Cochrane Q Test						MR-Egger Intercept Test
Cytokines(outcome)	exposure	nsnp	b_MR.Egger	se_MR.Egger	pval_MR.Egger	b_Weighted.median	se_Weighted.median	pval_Weighted.median	b_Inverse.variance.weighted	se_Inverse.variance.weighted	pval_Inverse.variance.weighted	Q_MR.Egger	Q_df_MR.Egger	Q_pval_MR.Egger	Q_Inverse.variance.weighted	Q_df_Inverse.variance.weighted	Q_pval_Inverse.variance.weighted	egger_intercept	se	pval
B_NGF	ocpc	11	0.0728064	0.0649967	0.291648	0.0081711	0.0363846	0.822309	0.0104868	0.0277754	0.70576	5.70159	9	0.769373	6.8263	10	0.741735	-0.0268464	0.0253143	0.316536
CTACK	ocpc	11	0.153871	0.072731	0.0634879	-0.00295492	0.0400796	0.941228	-0.0452824	0.0416154	0.276545	11.3992	9	0.249332	22.9862	10	0.0107978	-0.0853642	0.0282233	0.0143719
EOTAXIN	ocpc	11	-0.0217227	0.0587094	0.719937	-0.00957523	0.0278205	0.730712	-0.00211403	0.023622	0.928689	16.3282	9	0.0603365	16.5742	10	0.084334	0.0083528	0.0226849	0.721228
FGF_BASIC	ocpc	12	0.00435641	0.0438867	0.92289	-0.00142733	0.0251877	0.95481	0.00940926	0.018624	0.613402	7.25019	10	0.701633	7.26636	11	0.777121	0.00218528	0.0171865	0.901341
G_CSF	ocpc	12	-0.0631184	0.0428692	0.171687	0.000592579	0.0231758	0.979601	-0.00285761	0.0182058	0.875275	4.20381	10	0.937684	6.61458	11	0.829382	0.0260983	0.0168087	0.151553
GROA	ocpc	11	0.0244064	0.0762602	0.756242	0.0184367	0.0381463	0.628872	0.00739862	0.030934	0.81097	12.219	9	0.201242	12.3015	10	0.265383	-0.00731335	0.0296654	0.810804
HGF	ocpc	11	-0.0193812	0.0540604	0.728227	0.0226837	0.0249004	0.362307	0.00422608	0.021909	0.847043	14.2242	9	0.114572	14.5908	10	0.14771	0.0100785	0.0209262	0.641569
IFN_G	ocpc	11	-0.00665165	0.0442743	0.883891	0.0283339	0.0247791	0.252849	0.0214499	0.0187543	0.252734	6.80918	9	0.656979	7.30013	10	0.696839	0.0120418	0.0171858	0.501214
IL_10	ocpc	12	0.00499156	0.0436745	0.91127	0.0109157	0.0260802	0.67555	0.0229221	0.0185313	0.216111	9.6586	10	0.470938	9.86416	11	0.542646	0.00775002	0.0170937	0.659951
IL_12_P70	ocpc	11	-0.0189449	0.0459856	0.689996	0.00976283	0.0244632	0.689833	0.0109922	0.0189459	0.561787	10.2788	9	0.328387	10.868	10	0.367897	0.0127945	0.0178144	0.490849
IL_13	ocpc	11	0.0411007	0.06474	0.541322	-0.0288593	0.0398879	0.469367	-0.0157779	0.0276314	0.567991	8.2914	9	0.505068	9.23522	10	0.509936	-0.0245003	0.025219	0.356683
IL_16	ocpc	11	-0.0837732	0.097599	0.412979	-0.0172309	0.0428898	0.687869	-0.0221519	0.0403917	0.5834	19.7234	9	0.0196983	20.7895	10	0.0226104	0.0264208	0.0378811	0.503129
IL_17	ocpc	3	0.133304	0.0972687	0.401303	0.0285162	0.0438113	0.515119	0.040591	0.0366445	0.267992	0.00538307	1	0.941512	1.06418	2	0.587376	-0.0356303	0.0346269	0.490908
IL_18	ocpc	11	0.027413	0.0640904	0.678904	-0.0128358	0.0351065	0.714645	-0.0127356	0.0273614	0.641604	4.5087	9	0.874865	4.98859	10	0.891939	-0.0173082	0.0249852	0.505954
IL_1B	ocpc	11	0.00567595	0.0692157	0.936438	-0.00742943	0.0401707	0.853271	0.00611525	0.0286276	0.830848	9.60311	9	0.38356	9.60316	10	0.475971	0.00018934	0.0269725	0.994552
IL_1RA	ocpc	11	0.0890621	0.0642628	0.19915	0.0190969	0.0357193	0.5929	0.0337162	0.0274125	0.218714	5.22436	9	0.814328	6.13109	10	0.804132	-0.0238201	0.0250152	0.365854
IL_2	ocpc	11	0.0117651	0.0688278	0.868056	-0.0366082	0.0405003	0.366049	0.00773629	0.027953	0.781964	9.95651	9	0.354017	9.96115	10	0.443908	-0.0017344	0.026791	0.949798
IL_2RA	ocpc	11	0.0147819	0.082213	0.861293	-0.00991576	0.0377832	0.792983	-0.0381675	0.0341301	0.263442	14.8381	9	0.0954799	15.6734	10	0.109371	-0.0227494	0.0319606	0.494627
IL_4	ocpc	11	0.000205874	0.0435332	0.99633	0.00846677	0.0256108	0.740951	0.0406637	0.0183578	0.0267557	8.03958	9	0.530163	9.09009	10	0.523575	0.0172573	0.0168372	0.332147
IL_5	ocpc	11	0.0370888	0.0661302	0.588592	-0.0215519	0.0381555	0.57218	5.22e-06	0.0283074	0.999853	8.10193	9	0.523907	8.48694	10	0.581385	-0.016002	0.0257894	0.550325
IL_6	ocpc	11	0.0263155	0.0431726	0.557238	0.0213216	0.0233451	0.361074	0.0336168	0.0182448	0.0653968	4.39946	9	0.883212	4.43428	10	0.925637	0.00312058	0.0167235	0.856114
IL_7	ocpc	11	0.0629446	0.0660049	0.365177	0.0257143	0.0370357	0.487488	-0.00586178	0.0282047	0.835362	5.70284	9	0.769251	7.03228	10	0.722394	-0.0296545	0.0257191	0.278608
IL_8	ocpc	11	0.0144867	0.0802768	0.86079	-0.00814402	0.0394021	0.836252	0.0145059	0.0324353	0.654712	13.6405	9	0.135701	13.6405	10	0.190031	8.26e-06	0.0312064	0.999795
IL_9	ocpc	11	0.00574636	0.0643511	0.930801	0.00678724	0.0392876	0.862842	0.0202971	0.0274105	0.459006	7.50034	9	0.585173	7.5628	10	0.671457	0.00625465	0.0250265	0.808259
IP_10	ocpc	11	-0.0856285	0.0731932	0.272089	-0.0204557	0.0347978	0.556638	-0.0226227	0.0309671	0.465059	11.7261	9	0.229192	12.9046	10	0.229057	0.0270487	0.0284413	0.366427
M_CSF	ocpc	11	0.0689052	0.07817	0.400986	0.00202324	0.0460588	0.964962	-0.000547383	0.0332712	0.986874	5.61777	9	0.77748	6.58181	10	0.764246	-0.0298448	0.0303963	0.351826
MCP_1_MCAF	ocpc	11	0.00507973	0.0431351	0.908842	0.0264759	0.0241783	0.273505	0.0283261	0.0181949	0.119514	6.33819	9	0.705651	6.69149	10	0.754214	0.00993184	0.0167094	0.566893
MCP_3	ocpc	10	0.0235732	0.128279	0.85877	-0.0115571	0.0671865	0.863426	-0.00875379	0.0517606	0.865702	4.62563	8	0.796736	4.70149	9	0.859515	-0.0133064	0.048313	0.789973
MIF	ocpc	12	-0.0024257	0.0643342	0.970665	-0.0262613	0.0387995	0.498504	-0.0281848	0.0273475	0.30272	10.126	10	0.429507	10.3247	11	0.501437	-0.0112428	0.0253807	0.667219
MIG	ocpc	11	-0.00384813	0.0641366	0.953468	-0.0277701	0.0366625	0.448778	-0.0306373	0.0272343	0.260609	4.62495	9	0.865701	4.83779	10	0.901747	-0.0114826	0.0248893	0.655496
MIP_1A	ocpc	11	0.0132911	0.0779394	0.868364	-0.0530148	0.0419285	0.206083	-0.0209953	0.0319649	0.511295	12.9521	9	0.164784	13.2927	10	0.207766	-0.014772	0.0303685	0.638292
MIP_1B	ocpc	12	-0.046352	0.0428252	0.304504	0.0196323	0.0240239	0.413815	0.0133998	0.0180385	0.457576	3.96177	10	0.949055	6.32838	11	0.85058	0.0255757	0.0166251	0.154975
PDGF_BB	ocpc	11	-0.0196215	0.0431201	0.659856	0.0286422	0.0241563	0.235741	0.0186956	0.0181905	0.30406	4.37344	9	0.885161	5.33403	10	0.867777	0.016359	0.0166912	0.352649
RANTES	ocpc	11	-0.0813473	0.0797215	0.334186	-0.0549437	0.040712	0.177154	-0.0151817	0.0336867	0.652224	12.9265	9	0.165958	14.1352	10	0.166914	0.0284501	0.0310139	0.382892
SCF	ocpc	11	-0.0166913	0.0640881	0.800383	-0.0198656	0.0304108	0.513599	0.00911222	0.0258716	0.724681	19.8883	9	0.0186143	20.3237	10	0.0263356	0.0109951	0.0247713	0.667619
SCGF_B	ocpc	11	0.0632304	0.064044	0.349295	-0.0104411	0.0356934	0.769888	-0.0252853	0.0272539	0.353527	5.19059	9	0.817387	7.52324	10	0.675295	-0.0380079	0.0248856	0.161033
SDF_1A	ocpc	11	-0.0531241	0.0443362	0.261435	0.0227469	0.0259369	0.380482	0.00704148	0.0187028	0.706551	7.34208	9	0.601551	9.58225	10	0.477875	0.0256922	0.0171657	0.168686
TNF_A	ocpc	11	0.0594756	0.0830393	0.492012	0.0027698	0.0421908	0.947657	0.0168727	0.0343081	0.622862	14.5333	9	0.10458	15.0536	10	0.130121	-0.0183868	0.0323917	0.584159
TNF_B	ocpc	8	-0.0559709	0.171313	0.754979	-0.0183104	0.0677155	0.78685	-0.0420247	0.0511303	0.411126	3.79983	6	0.703743	3.80711	7	0.801707	0.00484944	0.0568549	0.934802
TRAIL	ocpc	11	-0.030604	0.0529758	0.577634	0.0177345	0.0257495	0.490992	-0.00962764	0.0214479	0.653514	13.6283	9	0.136176	13.9172	10	0.176801	0.00897021	0.020535	0.672532
VEGF	ocpc	11	-0.0660206	0.0601235	0.300675	0.00866918	0.0274515	0.752155	0.00148434	0.0261336	0.954706	15.2191	9	0.0850905	17.8166	10	0.058137	0.0289342	0.0233457	0.246549
